# Supplementary material for: Sexually Dimorphic Effects of CYP2B6 in the Development of Fasting-Mediated Steatosis in Mice: Role of the Oxylipin Products 9-HODE and 9-HOTrE
Source: Biomedicines. 2025 Jan 25;13(2):295. doi: 10.3390/biomedicines13020295 (PMC11853041; doi:10.3390/biomedicines13020295)
Supplement: Supplementary file 1 [file biomedicines-13-00295-s001.zip]

Archive with 1 entries (1 files):
- biomedicines-3406016-supplementary.xlsx
