# Supplementary material for: Sexually Dimorphic Effects of CYP2B6 in the Development of Fasting-Mediated Steatosis in Mice: Role of the Oxylipin Products 9-HODE and 9-HOTrE
Source: Biomedicines. 2025 Jan 25;13(2):295. doi: 10.3390/biomedicines13020295 (PMC11853041; doi:10.3390/biomedicines13020295)
Supplement: Supplementary file 1 [file biomedicines-13-00295-s001.zip › biomedicines-3406016-supplementary.xlsx]

## Sheet: 1 raw lipids, body&organ weight
Additional File 1: Raw data for each biological replicate, including liver triglycerides, serum lipids, and gross anatomy (organ and total body weight).
	Control M1	Control M2	Control M3	Control M4	Control M5	9-HODE M1	9-HODE M2	9-HODE M3	9-HODE M4	9-HODE M5	9-HOTrE M1	9-HOTrE M2	9-HOTrE M3	9-HOTrE M4	9-HOTrE M5	2b-null M1	2b-null M2	2b-null M3	2b-null M4	2b-null M5	2B6 M1	2B6 M2	2B6 M3	2B6 M4	Control for 9-HODE F1	Control for 9-HODE F2	Control for 9-HODE F3	Control for 9-HODE F4	9-HODE F1	9-HODE F2	9-HODE F3	9-HODE F4	Control for 9-HOTrE F1	Control for 9-HOTrE F2	Control for 9-HOTrE F3	Control for 9-HOTrE F4	9-HOTrE F1	9-HOTrE F2	9-HOTrE F3	9-HOTrE F4	2b-null F1	2b-null F2	2b-null F3	2b-null F4	2b-null F5	2B6 F1	2B6 F2	2B6 F3	2B6 F4
Liver triglycerides (mg/ml)	14.0606	35.665	32.236	24.0055	8.0449	33.9506	23.3169	25.3429	29.4952	60.5853	29.8354	43.3242	22.4051	31.2071	61.1568	35.549	43.193	65.835	46.654	71.171	106.937	85.449	81.122	74.488	31.7787	13.1459	38.6374	19.8903	37.4943	22.7481	23.2053	4.22954	45.2667	28.981	49.7429	49.8381	38.7905	53.8381	36.7905	50.8857	56.605	61.22		69.152	57.47	78.382	108.38	80.545	77.949
Serum cholesterol (mg/dL)	105.38	107.69	82.71	90.06	92.55	105.54	86.67	94.45	97.67	101.81	110.92	102.23	101.82	107.11	89.99	108.09	106.25	97.73	111.38	97.04	113.04	119.83	113.46	122.17	77.24	76.74	62.76	75.58	77.07	78.23	70.13	75.01	63.88	56.57	55	69.64	75.39	81.65	89.49	87.75	76.08	68.49	73.46	74.75	79.71	83.88	76.23	84.67	65.79
Serum triglycerides (mg/dL)	67.15	68.09	66.35	58.5	76.32	59.79	74.54	64.81	58.48	66.12	59.77	43.86	63.66	78.31	70.55	72.73	74.51	80.79	90.66	92.22	142.54	140.71	131.91	112.9	51.58	50.83	40.09		62.01	71.47	64.62	67.08	76.03	53.77	76.19	67.8	56.24	64.1	67.6	60.44	97.15	87.31	102.83	84.4	108.12	82.45	65.85	57.18	63.24
Serum HDL (mg/dL)	65.96	65.25	54.35	55.4	56.25	61.61	52.76	55.53	59.47	59.58	65.86	60.19	62.52	63.33	54.09	56.19	55.41	49.36	59.38	52.37	62.53	64.96	64.48	59.1	46.36	44.99	37.1	44.88	46.68	45.93	39.48	40.35	32.32	28.01	28.62	30.71	34.93	39.44	39.4	36.66	39.24	34.6	38.49	38.39	38.06	39.4	38.46	40.92	35.41
Serum LDL (mg/dL)	3.02	3.41	2.01	3.33	2.85	3.98	2.95	3.56	4.12	3.75	4.56	3.41	3.08	4.97	3.56	3.2	3.1	2.6	2.8	2.99	2.89	2.69	2.28	5.36	3.28	4.59	3.42		3.65	4.79	3.45	4.62	1.71	1.26	1.34	1.44	1.71	1.86	1.98	1.71	3.99	5.09	5.26	4.15	5.19	5.85	4.73	5.85	2.45
Serum VLDL (mg/dL)	13.43	13.62	13.27	11.7	15.26	11.96	14.91	12.96	11.7	13.22	11.95	8.77	12.73	15.66	14.11	14.55	14.9	16.16	18.13	18.44	28.51	28.14	26.38	22.58	10.32	10.17	8.02		12.4	14.29	12.92	13.42	15.21	10.75	15.24	13.56	11.25	12.82	13.52	12.09	19.43	17.46	20.57	16.88	21.62	16.49	13.17	11.44	12.65
Body weight (g)	22.64	20.64	20.7	18.85	19.01	19.92	20.88	19.9	21.38	18.96	21.5	23.02	19.41	20.27	18.73	19.61	20.63	20.5	21.66	21.15	19.69	21.51	22.81	21.56	17.97	17.15	14.73	15.13	16.13	17.41	14.34	15.37	15.41	15.2	14.24	15.31	15.8	15.77	15.02	15.36	17	16.68	17.5	16.76	16.91	16.63	15.84	15.36	13.86
Liver weight (g)	0.94	0.8	0.88	0.78	0.8	0.84	0.8	0.85	0.83	0.89	0.84	0.98	0.81	0.82	0.81	0.77	0.75	0.76	0.8	0.74	0.77	0.88	0.88	0.81	0.72	0.68	0.69	0.65	0.61	0.75	0.71	0.62	0.71	0.67	0.65	0.69	0.73	0.77	0.66	0.7	0.59	0.61	0.62	0.63	0.6	0.61	0.64	0.6	0.56
Liver:Body weight ratio	0.0415194	0.0387597	0.0425121	0.0413793	0.0419507	0.0421687	0.0383142	0.0427136	0.0388213	0.0469409	0.0390698	0.0425717	0.0417311	0.0404539	0.0432461	0.0392657	0.0363548	0.0370732	0.0369344	0.0349882	0.0391061	0.0409112	0.0385796	0.0375696	0.0400668	0.0396502	0.0468432	0.042961	0.0378177	0.0430787	0.0495119	0.0403383	0.046074	0.044079	0.0456461	0.0450686	0.0462025	0.0488269	0.0439414	0.0455729	0.0347059	0.0365707	0.0354286	0.0375895	0.035482	0.0366807	0.040404	0.0390625	0.040404
White adipose tissue weight (g)	0.27	0.27	0.17	0.16	0.2	0.24	0.39	0.24	0.19	0.13	0.27	0.26	0.22	0.24	0.23	0.28	0.24	0.29	0.31	0.25	0.33	0.23	0.3	0.34	0.19	0.05	0.04		0.13	0.09	0.01	0.06	0.12	0.08	0.08	0.11	0.12	0.07	0.12	0.14	0.05	0.16	0.1	0.14	0.09	0.08	0.05	0.11	0.03

## Sheet: 2 analyzed body&organ weights
Additional File 2: Gross anatomy analysis to determine differences between gross anatomy of oxylipin-treated or untreated mice or Cyp2b-null and hCYP2B6-Tg mice.
A. Body and organ weights of mice treated with 9-HODE. Data are represented as mean ± SEM
Weights	Control M	9-HODE M		Weights	Control F	9-HODE F
Body Weight (g)	20.37 ± 0.689	20.21 ± 0.4219		Body Weight (g)	16.25 ± 0.7817	15.81 ± 0.6466
Liver Weight (g)	0.84 ± 0.03033	0.842 ± 0.01463		Liver Weight (g)	0.685 ± 0.01443	0.6725 ± 0.03425
Liver/Bodyweight	0.04122 ± 0.000647	0.04179 ± 0.001556		Liver/Bodyweight	0.04238 ± 0.00166	0.04269 ± 0.002516
WAT (g)	0.214 ± 0.02379	0.238 ± 0.04306		WAT (g)	0.09333 ± 0.04842	0.0725 ± 0.02529
B. Body and organ weights of mice treated with 9-HOTrE. Data are represented as mean ± SEM
Weights	Control M	9-HOTrE M		Weights	Control F	9-HOTrE F
Body Weight (g)	20.37 ± 0.689	20.59 ± 0.7644		Body Weight (g)	15.04 ± 0.2701	15.49 ± 0.1854
Liver Weight (g)	0.84 ± 0.03033	0.852 ± 0.03247		Liver Weight (g)	0.68 ± 0.01291	0.715 ± 0.02327
Liver/Bodyweight	0.04122 ± 0.000647	0.04141 ± 0.0007488		Liver/Bodyweight	0.04522 ± 0.00043	0.04614 ± 0.00102
WAT (g)	0.214 ± 0.02379	0.244 ± 0.009274		WAT (g)	0.0975 ± 0.01031	0.1125 ± 0.01493
C. Body and organ weights of Cyp2b-null and hCYP2B6-Tg mice. Data are represented as mean ± SEM
Weights	Cyp2-null M	hCYP2B6-Tg M		Weights	Cyp2-null F	hCYP2B6-Tg F
Body Weight (g)	20.71 ± 0.3433	21.39 ± 0.6422		Body Weight (g)	16.97 ± 0.1438	15.42 ± 0.5829 *
Liver Weight (g)	0.764 ± 0.0103	0.835 ± 0.02723 *		Liver Weight (g)	0.61 ± 0.007071	0.6025 ± 0.01652
Liver/Bodyweight	0.03692 ± 0.000692	0.03904 ± 0.0009968		Liver/Bodyweight	0.03596 ± 0.0005056	0.03914 ± 0.000878 *
WAT (g)	0.274 ± 0.01288	0.3 ± 0.02483		WAT (g)	0.108 ± 0.01934	0.0675 ± 0.0175
Statistical differences determined by unpaired Student’s t-tests with GraphPad Prism 7.0 *p-value <0.05, **p-value <0.01, ***p-value <0.001

## Sheet: 3 DEG in 9-HODE treated mice
Additional File 3: RNA sequencing data analysis for 9-HODE treated Cyp2b-null mice. Analysis was performed as described in Materials and Methods section 2.7. RNA sequencing (RNAseq). Gene counts and normalized counts, and further detailed analyses are included. Padj was used to determine signficance.
A. Differentially expressed genes in male Cyp2b-null control or 9-HODE treated mice									B. Differentially expressed genes in female Cyp2b-null control or 9-HODE treated mice
	gene_name	log2FoldChange	Padjusted							gene_name	log2FoldChange	Padjusted
	Zfp36l1	0.843893	1.42e-06							Snrpe	-1.39515	2.49e-05
	Tfrc	1.21981	2.39e-05
	Hamp	-0.681431	0.00058931
	Trib3	1.02304	0.00218475
	Dbp	1.55989	0.00218475
	Gm47465	-2.41852	0.00218475
	Ier2	1.02914	0.00498455
	Gm43314	1.43666	0.00498455
	Gm47528	-1.80733	0.00614508
	Slc6a6	0.525157	0.00614508
	Spata13	0.879545	0.00614508
	Klf2	-0.929412	0.00614508
	Angptl4	-0.556465	0.00687624
	Dixdc1	0.624005	0.0104673
	Rapgef2	0.623714	0.0110371
	Sipa1l3	1.37795	0.0110371
	Cbx4	0.903316	0.011183
	9030622O22Rik	1.18506	0.011183
	Midn	0.754045	0.0257038
	Shroom3	0.91111	0.0381292
	Klf11	1.17765	0.0436614
Note: There were no differentially expressed GO terms or KEGG pathways for these genes.
C. Data analysis for DEG in 9-HODE-treated males
gene_id	9-HODE M1	9-HODE M2	9-HODE M3	9-HODE M4	Control M1	Control M2	Control M3	Control M4	M_9HODE	M_Control	log2FoldChange	pvalue	padj	gene_name	gene_chr	gene_start	gene_end	gene_strand	gene_length	gene_biotype	gene_description	tf_family	9-HODE M1_count	9-HODE M2_count	9-HODE M3_count	9-HODE M4_count	Control M1_count	Control M2_count	Control M3_count	Control M4_count	9-HODE M1_fpkm	9-HODE M2_fpkm	9-HODE M3_fpkm	9-HODE M4_fpkm	Control M1_fpkm	Control M2_fpkm	Control M3_fpkm	Control M4_fpkm
ENSMUSG00000021127	1021.72	1395.56	1162.14	1109.7	640.538	659.832	702.955	608.309	1172.28	652.909	0.843893	1.18e-10	1.42e-06	Zfp36l1	12	80107754	80113013	-	2990	protein_coding	zinc finger protein 36, C3H type-like 1 [Source:MGI Symbol;Acc:MGI:107946]	-	1061	1403	1182	1144	696	711	698	513	18.9889	26.0284	21.5636	20.6303	11.9634	12.261	12.9668	11.286
ENSMUSG00000022797	1260.54	862.4	1403.02	1827.51	660.785	440.816	576.061	621.352	1338.37	574.754	1.21981	3.98e-09	2.39e-05	Tfrc	16	32608920	32632794	+	6185	protein_coding	transferrin receptor [Source:MGI Symbol;Acc:MGI:98822]	-	1309	867	1427	1884	718	475	572	524	11.3254	7.77573	12.5852	16.4245	5.96626	3.95986	5.13694	5.57294
ENSMUSG00000050440	7887.79	8579.24	10066	7745.59	12111.3	12996.2	13916.1	15952.4	8569.65	13744	-0.681431	1.47e-07	0.000589314	Hamp	7	30942368	30944032	-	410	protein_coding	hepcidin antimicrobial peptide [Source:MGI Symbol;Acc:MGI:1933533]	-	8191	8625	10238	7985	13160	14004	13818	13453	1069.07	1166.91	1362.09	1050.13	1649.64	1761.14	1872.02	2158.38
ENSMUSG00000032715	243.635	229.774	243.833	240.564	106.756	111.364	168.186	84.1909	239.452	117.624	1.02304	9.43e-07	0.00218475	Trib3	2	152337422	152344032	-	2125	protein_coding	tribbles pseudokinase 3 [Source:MGI Symbol;Acc:MGI:1345675]	-	253	231	248	248	116	120	167	71	6.37112	6.02996	6.36603	6.2928	2.80554	2.91171	4.36522	2.19782
ENSMUSG00000059824	218.597	212.865	163.211	291.975	31.2906	116.004	61.4331	92.4914	221.662	75.3048	1.55989	9.53e-07	0.00218475	Dbp	7	45705088	45710203	+	2993	protein_coding	D site albumin promoter binding protein [Source:MGI Symbol;Acc:MGI:94866]	TF_bZIP	227	214	166	301	34	125	61	78	4.05858	3.96615	3.02536	5.42264	0.583834	2.15342	1.13207	1.71428
ENSMUSG00000111771	3.85193	4.97347	7.86558	6.79012	42.3344	25.985	34.2414	22.5299	5.87028	31.2727	-2.41852	1.09e-06	0.00218475	Gm47465	9	31947018	32005460	-	734	lincRNA	predicted gene, 47465 [Source:MGI Symbol;Acc:MGI:6096430]	-	4	5	8	7	46	28	34	19	0.291621	0.377864	0.594524	0.514225	3.22091	1.96693	2.57295	1.70275
ENSMUSG00000053560	445.861	690.318	518.145	402.557	280.695	158.694	287.023	282.217	514.22	252.157	1.02914	2.98e-06	0.00498454	Ier2	8	84661331	84662852	-	1522	protein_coding	immediate early response 2 [Source:MGI Symbol;Acc:MGI:104815]	-	463	694	527	415	305	171	285	238	16.2787	25.2934	18.8874	14.7023	10.2992	5.79306	10.4011	10.2862
ENSMUSG00000104528	192.597	590.848	326.422	273.545	145.409	175.398	103.731	85.3767	345.853	127.479	1.43666	3.33e-06	0.00498454	Gm43314	3	157894961	157897191	-	2231	TEC	predicted gene 43314 [Source:MGI Symbol;Acc:MGI:5663451]	-	200	594	332	282	158	189	103	72	4.79717	14.7689	8.11735	6.81554	3.63978	4.36806	2.5644	2.12288
ENSMUSG00000111282	26.9635	11.9363	49.1599	64.0211	76.386	180.039	133.944	142.294	38.0202	133.166	-1.80733	5.36e-06	0.00614508	Gm47528	9	46239841	46242032	-	2192	TEC	predicted gene, 47528 [Source:MGI Symbol;Acc:MGI:6096530]	-	28	12	50	66	83	194	133	120	0.683553	0.30367	1.24424	1.62351	1.94605	4.56339	3.37023	3.60108
ENSMUSG00000030096	1550.4	1326.92	1437.44	1602.47	982.894	1113.64	1072.56	941.515	1479.31	1027.65	0.525157	5.72e-06	0.00614508	Slc6a6	6	91684053	91759066	+	8457	protein_coding	solute carrier family 6 (neurotransmitter transporter, taurine), member 6 [Source:MGI Symbol;Acc:MGI:98488]	-	1610	1334	1462	1652	1068	1200	1065	794	10.1874	8.74986	9.42989	10.5328	6.49041	7.31629	6.9949	6.17585
ENSMUSG00000021990	498.825	505.305	370.666	711.993	299.102	319.244	257.817	257.316	521.697	283.37	0.879545	5.98e-06	0.00614508	Spata13	14	60634001	60764556	+	9102	protein_coding	spermatogenesis associated 13 [Source:MGI Symbol;Acc:MGI:104838]	-	518	508	377	734	325	344	256	217	3.04542	3.09591	2.25933	4.34821	1.83512	1.94871	1.56225	1.56825
ENSMUSG00000055148	109.78	111.406	153.379	152.293	230.999	329.452	222.569	219.371	131.714	250.598	-0.929412	6.15e-06	0.00614508	Klf2	8	72319033	72321656	+	1847	protein_coding	Kruppel-like factor 2 (lung) [Source:MGI Symbol;Acc:MGI:1342772]	zf-C2H2	114	112	156	157	251	355	221	185	3.30288	3.36367	4.60716	4.58336	6.98432	9.91032	6.64621	6.58867
ENSMUSG00000002289	3553.41	4287.13	5118.53	4261.29	6605.09	6099.97	6183.59	6436.45	4305.09	6331.27	-0.556465	7.45e-06	0.00687624	Angptl4	17	33773750	33781575	-	3286	protein_coding	angiopoietin-like 4 [Source:MGI Symbol;Acc:MGI:1888999]	-	3690	4310	5206	4393	7177	6573	6140	5428	60.0915	72.7564	86.4196	72.085	112.252	103.139	103.789	108.659
ENSMUSG00000032064	354.378	366.048	332.321	340.476	237.441	252.425	198.399	214.627	348.306	225.723	0.624005	1.22e-05	0.0104673	Dixdc1	9	50662752	50739517	-	9971	protein_coding	DIX domain containing 1 [Source:MGI Symbol;Acc:MGI:2679721]	-	368	368	338	351	258	272	197	181	1.97498	2.04725	1.84907	1.8981	1.32984	1.40655	1.09743	1.19408
ENSMUSG00000062232	421.786	386.936	445.389	438.448	257.688	323.884	243.718	272.731	423.14	274.505	0.623714	1.44e-05	0.0110371	Rapgef2	3	79062516	79286517	-	14051	protein_coding	Rap guanine nucleotide exchange factor (GEF) 2 [Source:MGI Symbol;Acc:MGI:2659071]	-	438	389	453	452	280	349	242	230	1.6681	1.53569	1.7586	1.73453	1.02416	1.28069	0.956658	1.07675
ENSMUSG00000030583	73.1867	125.331	67.8406	164.903	46.936	45.4737	35.2485	37.9452	107.815	41.4008	1.37795	1.47e-05	0.0110371	Sipa1l3	7	29320372	29518641	-	16555	protein_coding	signal-induced proliferation-associated 1 like 3 [Source:MGI Symbol;Acc:MGI:1921456]	-	76	126	69	170	51	49	35	32	0.245663	0.422185	0.22735	0.553695	0.158328	0.152614	0.117432	0.127149
ENSMUSG00000039989	215.708	370.026	323.472	353.086	141.728	205.096	140.994	187.354	315.573	168.793	0.903316	1.64e-05	0.011183	Cbx4	11	119077573	119086221	-	5210	protein_coding	chromobox 4 [Source:MGI Symbol;Acc:MGI:1195985]	-	224	372	329	364	154	221	140	158	2.30073	3.96065	3.44456	3.76717	1.51915	2.18716	1.49258	1.99486
ENSMUSG00000086141	218.597	153.183	82.5886	162.963	70.8641	72.3867	67.4757	60.4751	154.333	67.8004	1.18506	1.68e-05	0.011183	9030622O22Rik	2	147944740	148040203	-	1682	lincRNA	RIKEN cDNA 9030622O22 gene [Source:MGI Symbol;Acc:MGI:1918820]	-	227	154	84	168	77	78	67	51	7.22195	5.07874	2.72414	5.3856	2.35278	2.39108	2.21257	1.99451
ENSMUSG00000035621	517.122	664.456	785.575	937.037	367.205	445.456	422.982	487.358	726.047	430.75	0.754044	4.07e-05	0.0257038	Midn	10	80148272	80158368	+	4307	protein_coding	midnolin [Source:MGI Symbol;Acc:MGI:1890222]	-	537	668	799	966	399	480	420	411	6.67197	8.60326	10.1192	12.0935	4.76119	5.74636	5.41655	6.27711
ENSMUSG00000029381	182.004	152.188	178.942	153.263	88.3501	56.6101	93.6603	117.393	166.599	89.0033	0.91111	6.36e-05	0.0381292	Shroom3	5	92683435	92965318	+	13247	protein_coding	shroom family member 3 [Source:MGI Symbol;Acc:MGI:1351655]	-	189	153	182	158	96	61	93	99	0.763482	0.640672	0.749427	0.643118	0.372453	0.237432	0.389955	0.491598
ENSMUSG00000020653	138.67	341.18	173.043	291.975	140.808	83.5231	72.5112	120.95	236.217	104.448	1.17765	7.65e-05	0.0436614	Klf11	12	24651274	24662789	+	4340	protein_coding	Kruppel-like factor 11 [Source:MGI Symbol;Acc:MGI:2653368]	zf-C2H2	144	343	176	301	153	90	72	102	1.77553	4.38395	2.21207	3.73962	1.81184	1.06925	0.921491	1.54598
D. Data analysis for DEG in 9-HODE-treated females
gene_id	9-HODE F1	9-HODE F2	9-HODE F3	9-HODE F4	Control F1	Control F2	Control F3	Control F4	F_9HODE	F_Control	log2FoldChange	pvalue	padj	gene_name	gene_chr	gene_start	gene_end	gene_strand	gene_length	gene_biotype	gene_description	tf_family	9-HODE F1_count	9-HODE F2_count	9-HODE F3_count	9-HODE F4_count	Control F1_count	Control F2_count	Control F3_count	Control F4_count	9-HODE F1_fpkm	9-HODE F2_fpkm	9-HODE F3_fpkm	9-HODE F4_fpkm	Control F1_fpkm	Control F2_fpkm	Control F3_fpkm	Control F4_fpkm
ENSMUSG00000090553	86.9998	120.957	149.345	145.854	410.719	329.036	333.925	247.69	125.789	330.343	-1.39515	1.04697e-09	2.4879e-05	Snrpe	1	133603871	133610291	-	1372	protein_coding	small nuclear ribonucleoprotein E [Source:MGI Symbol;Acc:MGI:98346]	-	79	109	139	123	555	374	377	236	3.29158	4.59406	5.63873	5.5257	15.5481	12.4656	12.4691	9.38335

## Sheet: 4 DEG in 9-HOTrE treated mice
Additional File 4: RNA sequencing data analysis for 9-HOTrE treated Cyp2b-null mice. Analysis was performed as described in Materials and Methods section 2.7. RNA sequencing (RNAseq). Gene counts and normalized counts, and further detailed analyses are included. Padj was used to determine signficance.
A. Differentially expressed genes in male Cyp2b-null control or 9-HOTrE treated mice									B. Differentially expressed genes in female Cyp2b-null control or 9-HOTrE treated mice
	gene_name	log2FoldChange	Padjusted							gene_name	log2FoldChange	Padjusted
	Nr1d1	1.39603	1.09e-07							Gm23935	0.919299	5.52e-08
	Gm15500	-0.824649	6.67e-06							Gm24270	1.54455	7.51e-07
	Pim3	1.08683	0.000116581							Arl4d	0.915286	7.51e-07
	Tfrc	0.902057	0.000116581							Lars2	0.708161	7.24e-06
	Baz1a	-0.842052	0.000326681							CT010467.1	0.904744	7.24e-06
	Adgrl2	0.67064	0.000395854							Gm1821	0.757848	0.00034982
	Cpeb2	0.711129	0.000509492							Scd1	1.37336	0.00034982
	9030622O22Rik	1.26588	0.00112822							Rarres1	-0.681115	0.00034982
	Thrsp	-1.2412	0.00112822							Macrod1	0.522152	0.00626964
	Gpat3	-0.840641	0.00273686							Ddit4	1.03059	0.00675144
	Derl3	2.56443	0.0029831							Cyp2d40	0.794203	0.0139088
	Gm15690	1.6716	0.00701626							Tsc22d3	0.603074	0.0174288
	Zfp36	0.895899	0.00928069							Ido2	0.527821	0.0189411
	Ppm1k	0.549603	0.00986278							Serpina1c	0.5238	0.0196535
	Myom3	-1.6704	0.0100635							Akr1d1	0.611471	0.0219298
	Cyp2d38-ps	1.23187	0.0100693							Slc2a1	0.98067	0.0220235
	Slc37a1	1.8871	0.0101687							Arhgap32	-0.816907	0.0220235
	Amotl2	0.833658	0.0104294							Fkbp2	0.483227	0.0221066
	Hsd3b5	1.83984	0.0106418							Tk1	0.992776	0.0244463
	Mtx3	0.631652	0.0168702							Adra1b	0.907452	0.0244463
	Wnt5b	0.76559	0.0173607							Rpl17-ps5	0.766746	0.0330106
	Zkscan3	0.449637	0.0174721							Car14	0.561557	0.0330106
	Cry1	-0.987082	0.0174739							Hectd2os	1.84697	0.0330106
	Hamp2	-1.43198	0.0174739							Serpinb1a	0.929161	0.0330106
	Fasn	-0.577274	0.0209068							Kansl1	-0.444303	0.0330106
	BC048644	1.84135	0.0229796							Khk	0.452555	0.0387209
	Gdf15	1.18738	0.0234889							Cyb5r3	0.463751	0.0422337
	Bcat2	0.575695	0.02607							Mfsd6	-0.699561	0.043852
	Phldb2	0.647286	0.0330047							Mafb	0.952014	0.0454897
	Sult1d1	-0.683101	0.0337236							Serf2	0.559685	0.0457429
	Sult1e1	-1.86624	0.0344165
	Abca8a	0.674294	0.0356493						NOTE: No significant GO terms were identified for female 9-HOTrE-treated mice
	Irf2bp2	0.814298	0.0426448
	Shld2	-0.758395	0.0426448
	Sphk2	0.544312	0.0426448
C. Gene Ontology (GO) terms identified for downregulated DEG in male 9-HOTrE-treated mice.
	Category	Term	GO ID	Count	%	P-Value	Benjamini
	GOTERM_BP_DIRECT	lipid metabolic process	GO:0006629	5	45.5	4.3e-05	0.004
NOTE: No significant upregulated GO terms were identified for male 9-HOTrE-treated mice
D. Data analysis provided by Novogene for DEG in 9-HOTrE-treated males
gene_id	9-HOTrE M1	9-HOTrE M2	9-HOTrE M3	9-HOTrE M4	Control M1	Control M2	Control M3	Control M4	M_9HOTrE	M_Control	log2FoldChange	pvalue	padj	gene_name	gene_chr	gene_start	gene_end	gene_strand	gene_length	gene_biotype	gene_description	tf_family	9-HOTrE M1_count	9-HOTrE M2_count	9-HOTrE M3_count	9-HOTrE M4_count	Control M1_count	Control M2_count	Control M3_count	Control M4_count	9-HOTrE M1_fpkm	9-HOTrE M2_fpkm	9-HOTrE M3_fpkm	9-HOTrE M4_fpkm	Control M1_fpkm	Control M2_fpkm	Control M3_fpkm	Control M4_fpkm
ENSMUSG00000020889	1294.2	1154.77	1217.91	974.835	525.957	252.482	544.08	442.099	1160.43	441.155	1.39603	7.4e-12	1.09e-07	Nr1d1	11	98767932	98775333	-	3077	protein_coding	nuclear receptor subfamily 1, group D, member 1 [Source:MGI Symbol;Acc:MGI:2444210]	THR-like	1525	1256	1194	812	574	274	546	375	23.5128	21.0981	22.1401	17.7083	9.58742	4.59144	9.85629	8.01671
ENSMUSG00000086583	368.316	310.759	408.01	417.786	671.649	650.556	712.486	626.012	376.218	665.176	-0.824649	9.05e-10	6.67e-06	Gm15500	7	114705217	114706235	-	1019	transcribed_processed_pseudogene	predicted pseudogene 15500 [Source:MGI Symbol;Acc:MGI:3782947]	-	434	338	400	348	733	706	715	531	20.2059	17.1445	22.3969	22.9168	36.9698	35.7237	38.9745	34.2778
ENSMUSG00000035828	3361.52	3025.76	2265.47	3218.64	1791.37	1302.96	1608.33	884.197	2967.85	1396.71	1.08683	2.94e-08	0.000116581	Pim3	15	88862186	88865726	+	2427	protein_coding	proviral integration site 3 [Source:MGI Symbol;Acc:MGI:1355297]	-	3961	3291	2221	2681	1955	1414	1614	750	77.4279	70.0873	52.2133	74.1269	41.3994	30.0404	36.9388	20.3275
ENSMUSG00000022797	993.773	918.485	1331.13	1022.86	657.905	437.697	569.989	617.759	1066.56	570.837	0.902057	3.16e-08	0.000116581	Tfrc	16	32608920	32632794	+	6185	protein_coding	transferrin receptor [Source:MGI Symbol;Acc:MGI:98822]	-	1171	999	1305	852	718	475	572	524	8.98214	8.34847	12.0385	9.24376	5.96626	3.95986	5.13694	5.57294
ENSMUSG00000035021	170.579	183.881	190.745	145.265	289.551	322.514	280.012	348.963	172.617	310.26	-0.842052	1.11e-07	0.000326681	Baz1a	12	54892989	55014348	-	7159	protein_coding	bromodomain adjacent to zinc finger domain 1A [Source:MGI Symbol;Acc:MGI:1309478]	-	201	200	187	121	316	350	281	296	1.33201	1.44397	1.49036	1.13418	2.26857	2.52082	2.18023	2.71977
ENSMUSG00000028184	868.172	822.867	793.579	953.225	488.389	541.823	623.799	504.582	859.461	539.648	0.67064	1.61e-07	0.000395854	Adgrl2	3	148815583	148990555	-	14198	protein_coding	adhesion G protein-coupled receptor L2 [Source:MGI Symbol;Acc:MGI:2139714]	-	1023	895	778	794	533	588	626	428	3.41831	3.25819	3.12648	3.75268	1.92938	2.13539	2.44904	1.98294
ENSMUSG00000039782	1382.46	1330.38	1416.81	1159.72	895.227	810.891	887.867	635.443	1322.34	807.357	0.711129	2.42e-07	0.000509492	Cpeb2	5	43233170	43289724	+	7816	protein_coding	cytoplasmic polyadenylation element binding protein 2 [Source:MGI Symbol;Acc:MGI:2442640]	-	1629	1447	1389	966	977	880	891	539	9.88779	9.56897	10.1396	8.29357	6.42432	5.8053	6.33201	4.53625
ENSMUSG00000086141	182.46	220.657	98.9424	145.265	70.5552	71.8745	66.7644	60.1254	161.831	67.3299	1.26588	6.75e-07	0.00112822	9030622O22Rik	2	147944740	148040203	-	1682	lincRNA	RIKEN cDNA 9030622O22 gene [Source:MGI Symbol;Acc:MGI:1918820]	-	215	240	97	121	77	78	67	51	6.06422	7.37507	3.2904	4.82734	2.35278	2.39108	2.21257	1.99451
ENSMUSG00000035686	336.915	319.953	398.829	469.409	882.398	444.147	945.663	1332.19	381.277	901.1	-1.2412	6.89e-07	0.00112822	Thrsp	7	97412938	97417730	-	2189	protein_coding	thyroid hormone responsive [Source:MGI Symbol;Acc:MGI:109126]	-	397	348	391	391	963	482	949	1130	8.60414	8.21703	10.1914	11.9862	22.6099	11.3534	24.0807	33.9567
ENSMUSG00000029314	168.033	153.541	207.065	175.278	262.979	379.645	280.012	337.174	175.979	314.952	-0.840641	1.86e-06	0.00273686	Gpat3	5	100845713	100899102	+	3502	protein_coding	glycerol-3-phosphate acyltransferase 3 [Source:MGI Symbol;Acc:MGI:3603816]	-	198	167	203	146	287	412	281	286	2.68233	2.4648	3.30737	2.7976	4.21195	6.06607	4.45696	5.37208
ENSMUSG00000009092	26.3083	67.1165	31.6208	20.4091	9.16302	3.68587	6.97539	4.71572	36.3637	6.135	2.56443	2.23e-06	0.0029831	Derl3	10	75893413	75895941	+	1993	protein_coding	Der1-like domain family, member 3 [Source:MGI Symbol;Acc:MGI:1917627]	-	31	73	31	17	10	4	7	4	0.737933	1.8932	0.887477	0.572388	0.257876	0.103485	0.195092	0.132022
ENSMUSG00000086165	235.077	100.215	74.4618	168.075	45.8151	72.7959	26.9051	35.3679	144.457	45.221	1.6716	5.71e-06	0.00701626	Gm15690	5	120479842	120480903	-	432	antisense	predicted gene 15690 [Source:MGI Symbol;Acc:MGI:3783131]	-	277	109	73	140	50	79	27	30	30.42	13.0414	9.64144	21.7467	5.94845	9.42909	3.47159	4.56804
ENSMUSG00000044786	2517.11	2062.22	1522.9	2018.1	1175.62	786.012	1507.68	894.808	2030.08	1091.03	0.895899	8.19e-06	0.00928069	Zfp36	7	28376784	28380253	-	3470	protein_coding	zinc finger protein 36 [Source:MGI Symbol;Acc:MGI:99180]	-	2966	2243	1493	1681	1283	853	1513	759	40.5513	33.4103	24.549	32.5078	19.0027	12.6749	24.2191	14.3881
ENSMUSG00000037826	1916.26	1976.72	1844.2	1984.49	1539.39	1215.42	1404.05	1114.09	1930.42	1318.23	0.549603	9.37e-06	0.00986278	Ppm1k	6	57506502	57535468	-	6022	protein_coding	protein phosphatase 1K (PP2C domain containing) [Source:MGI Symbol;Acc:MGI:2442111]	-	2258	2150	1808	1653	1680	1319	1409	945	17.7888	18.4535	17.1301	18.4196	14.3379	11.2935	12.9963	10.3225
ENSMUSG00000037139	10.1838	15.6299	39.7809	32.4145	87.965	72.7959	58.7926	88.4197	24.5023	76.9933	-1.6704	1.02e-05	0.0100635	Myom3	4	135759715	135815564	+	6038	protein_coding	myomesin family, member 3 [Source:MGI Symbol;Acc:MGI:2685280]	-	12	17	39	27	96	79	59	75	0.0942868	0.145525	0.368531	0.300068	0.817138	0.674622	0.54276	0.817073
ENSMUSG00000116354	521.922	729.088	308.047	378.169	162.185	124.398	283.001	257.007	484.306	206.648	1.23187	1.09e-05	0.0100693	Cyp2d38-ps	15	82693571	82707353	-	920	transcribed_unprocessed_pseudogene	cytochrome P450, family 2, subfamily d, member 38, pseudogene [Source:MGI Symbol;Acc:MGI:3780075]	-	615	793	302	315	177	135	284	218	31.7139	44.5519	18.7293	22.9758	9.88787	7.5661	17.1466	15.587
ENSMUSG00000024036	50.0705	45.0508	46.9211	56.4252	7.33041	23.9582	16.9402	4.71572	49.6169	13.2361	1.8871	1.17e-05	0.0101687	Slc37a1	17	31295483	31350696	+	3626	protein_coding	solute carrier family 37 (glycerol-3-phosphate transporter), member 1 [Source:MGI Symbol;Acc:MGI:2446181]	-	59	49	46	47	8	26	17	4	0.771946	0.698473	0.723824	0.869799	0.113391	0.369719	0.260417	0.0725646
ENSMUSG00000032531	667.041	728.168	460.031	545.043	388.512	237.739	342.79	379.615	600.071	337.164	0.833658	1.27e-05	0.0104294	Amotl2	9	102716672	102733418	+	6289	protein_coding	angiomotin-like 2 [Source:MGI Symbol;Acc:MGI:1929286]	-	786	792	451	454	424	258	344	322	5.9293	6.50916	4.09164	4.84421	3.46499	2.11526	3.03826	3.36796
ENSMUSG00000038092	50.9192	212.382	85.682	51.623	32.9869	26.7226	22.9191	29.4732	100.152	28.0254	1.83984	1.37e-05	0.0106418	Hsd3b5	3	98618634	98630252	-	1549	protein_coding	hydroxy-delta-5-steroid dehydrogenase, 3 beta- and steroid delta-isomerase 5 [Source:MGI Symbol;Acc:MGI:104645]	-	60	231	84	43	36	29	23	25	1.83765	7.708	3.09407	1.8628	1.19445	0.965323	0.824755	1.06165
ENSMUSG00000021704	746.815	650.019	497.772	585.861	382.098	403.603	382.65	435.025	620.117	400.844	0.631652	2.29e-05	0.0168702	Mtx3	13	92844760	92858230	+	7547	protein_coding	metaxin 3 [Source:MGI Symbol;Acc:MGI:2686040]	-	880	707	488	488	417	438	384	369	5.53186	4.84202	3.68934	4.33905	2.83974	2.99244	2.82622	3.21621
ENSMUSG00000030170	247.807	194.914	214.205	174.078	138.362	111.498	119.578	120.251	207.751	122.422	0.76559	2.47e-05	0.0173607	Wnt5b	6	119432531	119544347	-	2654	protein_coding	wingless-type MMTV integration site family, member 5B [Source:MGI Symbol;Acc:MGI:98959]	-	292	212	210	145	151	121	120	102	5.21969	4.12873	4.51462	3.6662	2.92411	2.35077	2.51148	2.52809
ENSMUSG00000021327	1315.41	1584.13	1420.89	1541.49	1071.16	1042.18	1056.27	1122.34	1465.48	1072.99	0.449637	2.61e-05	0.0174721	Zkscan3	13	21387003	21402755	-	7974	protein_coding	zinc finger with KRAB and SCAN domains 3 [Source:MGI Symbol;Acc:MGI:1919989]	zf-C2H2	1550	1723	1393	1284	1169	1131	1060	952	9.22185	11.1684	9.9673	10.8053	7.53452	7.31329	7.38377	7.85332
ENSMUSG00000020038	138.33	193.075	176.464	163.273	326.203	219.309	281.008	505.761	167.786	333.07	-0.987082	2.74e-05	0.0174739	Cry1	10	85131700	85185064	-	3340	protein_coding	cryptochrome 1 (photolyase-like) [Source:MGI Symbol;Acc:MGI:1270841]	-	163	210	173	136	356	238	282	429	2.31528	3.24978	2.95531	2.73238	5.47799	3.67415	4.68977	8.44896
ENSMUSG00000056978	83.168	48.7284	53.0413	117.653	256.564	83.8536	205.276	268.796	75.6476	203.622	-1.43198	2.85e-05	0.0174739	Hamp2	7	30922372	30924681	-	583	protein_coding	hepcidin antimicrobial peptide 2 [Source:MGI Symbol;Acc:MGI:2153530]	-	98	53	52	98	280	91	206	228	7.97481	4.69882	5.08906	11.2799	24.6835	8.04821	19.6267	25.7252
ENSMUSG00000025153	1542.85	1682.51	1814.62	1543.89	2393.38	2132.28	2192.26	3108.84	1645.97	2456.69	-0.577274	3.55e-05	0.0209068	Fasn	11	120805846	120824547	-	10947	protein_coding	fatty acid synthase [Source:MGI Symbol;Acc:MGI:95485]	-	1818	1830	1779	1286	2612	2314	2200	2637	7.87882	8.64046	9.27222	7.88306	12.263	10.8992	11.1629	15.8456
ENSMUSG00000074052	80.6221	75.3912	33.6608	87.6391	24.7401	5.52881	32.884	14.1472	69.3283	19.325	1.84135	4.05e-05	0.0229796	BC048644	8	121907833	121919690	+	5333	bidirectional_promoter_lncRNA	cDNA sequence BC048644 [Source:MGI Symbol;Acc:MGI:3039566]	-	95	82	33	73	27	6	33	12	0.845113	0.794737	0.353057	0.918544	0.260201	0.0580104	0.343709	0.148014
ENSMUSG00000038508	166.336	116.764	120.363	75.6338	72.3878	52.5237	49.8242	35.3679	119.774	52.5259	1.18738	4.3e-05	0.0234889	Gdf15	8	70629393	70632456	-	1852	protein_coding	growth differentiation factor 15 [Source:MGI Symbol;Acc:MGI:1346047]	-	196	127	118	63	79	57	50	30	5.02086	3.54441	3.63533	2.2827	2.19232	1.58694	1.49961	1.06555
ENSMUSG00000030826	627.155	677.601	808.879	667.498	473.728	397.153	541.091	453.888	695.283	466.465	0.575695	4.95e-05	0.02607	Bcat2	7	45570153	45589711	+	3900	protein_coding	branched chain aminotransferase 2, mitochondrial [Source:MGI Symbol;Acc:MGI:1276534]	-	739	737	793	556	517	431	543	385	8.98964	9.76751	11.6014	9.56663	6.81308	5.69822	7.73364	6.49365
ENSMUSG00000033149	711.171	641.744	540.613	719.121	529.622	356.608	411.548	369.005	653.162	416.696	0.647286	6.49e-05	0.0330047	Phldb2	16	45746243	45953598	-	7577	protein_coding	pleckstrin homology like domain, family B, member 2 [Source:MGI Symbol;Acc:MGI:2444981]	-	838	698	530	599	578	387	413	313	5.24698	4.76145	3.991	5.30491	3.92056	2.63354	3.02762	2.71731
ENSMUSG00000029273	3649.21	3558.1	3771.03	4976.22	8214.64	4967.63	7073.04	5355.88	3988.64	6402.8	-0.683101	6.87e-05	0.0337236	Sult1d1	5	87554645	87569027	-	2459	protein_coding	sulfotransferase family 1D, member 1 [Source:MGI Symbol;Acc:MGI:1926341]	-	4300	3870	3697	4145	8965	5391	7098	4543	82.9607	81.3455	85.7815	113.114	187.374	113.041	160.334	121.528
ENSMUSG00000029272	5.94057	7.35524	16.3204	25.2113	55.8944	71.8745	32.884	34.189	13.7069	48.7105	-1.86624	7.24e-05	0.0344165	Sult1e1	5	87575969	87591594	-	1242	protein_coding	sulfotransferase family 1E, member 1 [Source:MGI Symbol;Acc:MGI:98431]	-	7	8	16	21	61	78	33	29	0.267386	0.332927	0.735023	1.13461	2.52421	3.23817	1.47585	1.53592
ENSMUSG00000041828	658.555	530.496	432.49	468.209	292.3	358.451	377.667	281.764	522.438	327.546	0.674294	7.74e-05	0.0356493	Abca8a	11	110025634	110095978	-	6272	protein_coding	ATP-binding cassette, sub-family A (ABC1), member 8a [Source:MGI Symbol;Acc:MGI:2386846]	-	776	577	424	390	319	389	379	239	5.86973	4.755	3.85711	4.17261	2.61398	3.19794	3.35646	2.5066
ENSMUSG00000051495	1642.14	1440.71	1281.15	1144.11	1024.43	850.515	810.141	445.635	1377.03	782.679	0.814298	9.62e-05	0.0426448	Irf2bp2	8	126588296	126593986	-	5080	protein_coding	interferon regulatory factor 2 binding protein 2 [Source:MGI Symbol;Acc:MGI:2443921]	-	1935	1567	1256	953	1118	923	813	378	18.0709	15.9436	14.1068	12.5886	11.3109	9.36837	8.88946	4.89464
ENSMUSG00000041471	587.268	577.386	488.592	703.514	615.755	1103.92	1056.27	1210.76	589.19	996.677	-0.758395	0.0001007	0.0426448	Shld2	14	34237033	34310493	-	5727	protein_coding	shieldin complex subunit 2 [Source:MGI Symbol;Acc:MGI:1922948]	-	692	628	479	586	672	1198	1060	1027	5.73247	5.66779	4.77212	6.86624	6.03059	10.7859	10.2808	11.796
ENSMUSG00000057342	1755.86	1530.81	2210.39	1595.51	1234.26	1092.86	1348.24	1188.36	1773.14	1215.93	0.544312	0.00010128	0.0426448	Sphk2	7	45709467	45718002	-	4159	protein_coding	sphingosine kinase 2 [Source:MGI Symbol;Acc:MGI:1861380]	-	2069	1665	2167	1329	1347	1186	1353	1008	23.6012	20.6922	29.7285	21.443	16.6455	14.7035	18.07	15.9428
E. Data analysis provided by Novogene for DEG in 9-HODE-treated females
gene_id	9-HOTrE F1	9-HOTrE F2	9-HOTrE F3	9-HOTrE F4	Control F1	Control F2	Control F3	Control F4	F_9HOTrE	F_Control	log2FoldChange	pvalue	padj	gene_name	gene_chr	gene_start	gene_end	gene_strand	gene_length	gene_biotype	gene_description	tf_family	9-HOTrE F1_count	9-HOTrE F2_count	9-HOTrE F3_count	9-HOTrE F4_count	Control F1_count	Control F2_count	Control F3_count	Control F4_count	9-HOTrE F1_fpkm	9-HOTrE F2_fpkm	9-HOTrE F3_fpkm	9-HOTrE F4_fpkm	Control F1_fpkm	Control F2_fpkm	Control F3_fpkm	Control F4_fpkm
ENSMUSG00000076258	9007.75	10267.8	10017.3	9138.86	5172.37	4502.26	6301.39	4341.81	9607.93	5079.46	0.919299	5.14896e-12	5.51557e-08	Gm23935	16	11144125	11144181	+	57	miRNA	predicted gene, 23935 [Source:MGI Symbol;Acc:MGI:5453712]	-	8161	8737	9314	10337	6123	3945	7613	4571	8743.75	9953.47	9654.55	8791.96	4982.09	4376.65	6122.2	4171.06
ENSMUSG00000076281	317.882	507.69	326.955	381.928	81.9402	154.07	110.914	180.473	383.614	131.849	1.54455	1.92422e-10	7.50981e-07	Gm24270	9	56223715	56223771	-	57	miRNA	predicted gene, 24270 [Source:MGI Symbol;Acc:MGI:5454047]	-	288	432	304	432	97	135	134	190	308.565	492.148	315.115	367.43	78.9258	149.771	107.76	173.376
ENSMUSG00000034936	676.602	663.993	671.119	755.899	379.29	457.645	311.221	322.952	691.903	367.777	0.915286	2.1032e-10	7.50981e-07	Arl4d	11	101665541	101667832	+	1382	protein_coding	ADP-ribosylation factor-like 4D [Source:MGI Symbol;Acc:MGI:1933155]	-	613	565	624	855	449	401	376	340	27.0883	26.5477	26.6776	29.9933	15.0682	18.3487	12.4712	12.7962
ENSMUSG00000035202	2050.78	2405.65	2243.52	2125.36	1528.99	1194.9	1465.88	1208.22	2206.33	1349.5	0.708161	3.0945e-09	7.24013e-06	Lars2	9	123366927	123462666	+	11089	protein_coding	leucyl-tRNA synthetase, mitochondrial [Source:MGI Symbol;Acc:MGI:2142973]	-	1858	2047	2086	2404	1810	1047	1771	1272	10.2325	11.9871	11.1146	10.5101	7.57022	5.97068	7.3207	5.9663
ENSMUSG00000106106	26926.1	33890.7	34857.3	32644.2	14847.2	14541.9	22216.7	16930.3	32079.6	17134	0.904744	3.37945e-09	7.24013e-06	CT010467.1	17	39846353	39848827	-	2466	rRNA	18s RNA, related sequence 5	-	24395	28838	32410	36924	17576	12742	26841	17824	604.139	759.38	776.527	725.908	330.559	326.749	498.922	375.944
ENSMUSG00000044285	192.053	217.414	188.215	205.109	124.177	115.267	122.502	112.083	200.698	118.507	0.757848	2.37393e-07	0.00034982	Gm1821	14	46084028	46085000	+	973	transcribed_processed_pseudogene	predicted gene 1821 [Source:MGI Symbol;Acc:MGI:3037679]	-	174	185	175	232	147	101	148	118	10.9211	12.3466	10.6266	11.5596	7.00691	6.56414	6.97229	6.30783
ENSMUSG00000037071	26481.3	49993.4	37050.3	26567.9	6974.21	14843.2	18649.2	13607.7	35023.2	13518.6	1.37336	2.38148e-07	0.00034982	Scd1	19	44394451	44407709	-	4836	protein_coding	stearoyl-Coenzyme A desaturase 1 [Source:MGI Symbol;Acc:MGI:98239]	-	23992	42540	34449	30051	8256	13006	22531	14326	302.977	571.213	420.883	301.258	79.1782	170.07	213.56	154.081
ENSMUSG00000049404	1283.67	1791.02	1445.49	1591.37	2147.34	2362.4	2751.32	2537.08	1527.89	2449.54	-0.681115	2.61254e-07	0.00034982	Rarres1	3	67478972	67515523	-	1325	protein_coding	retinoic acid receptor responder (tazarotene induced) 1 [Source:MGI Symbol;Acc:MGI:1924461]	-	1163	1524	1344	1800	2542	2070	3324	2671	53.6035	74.6889	59.9314	65.8601	88.9779	98.7925	114.993	104.85
ENSMUSG00000036278	697.573	682.797	650.684	630.358	444.335	449.656	531.393	425.537	665.353	462.73	0.522152	5.26762e-06	0.00626964	Macrod1	19	7056768	7198061	+	1274	protein_coding	MACRO domain containing 1 [Source:MGI Symbol;Acc:MGI:2147583]	-	632	581	605	713	526	394	642	448	30.2954	29.6138	28.058	27.1323	19.1487	19.5567	23.099	18.2902
ENSMUSG00000020108	184.327	336.11	271.029	358.942	165.57	157.494	103.464	137.73	287.602	141.064	1.03059	6.30269e-06	0.00675144	Ddit4	10	59949669	59951834	-	1755	protein_coding	DNA-damage-inducible transcript 4 [Source:MGI Symbol;Acc:MGI:1921997]	-	167	286	252	406	196	138	125	145	5.81124	10.5822	8.48387	11.2154	5.17966	4.97246	3.26482	4.29736
ENSMUSG00000068083	737.309	661.643	709.838	506.585	410.546	257.924	422.135	414.139	653.844	376.186	0.794203	1.42827e-05	0.0139088	Cyp2d40	15	82759833	82764183	-	1805	protein_coding	cytochrome P450, family 2, subfamily d, polypeptide 40 [Source:MGI Symbol;Acc:MGI:1919004]	-	668	563	660	573	486	226	510	436	22.601	20.2543	21.6042	15.3902	12.4877	7.91773	12.9515	12.5638
ENSMUSG00000031431	1490.07	1491.34	1599.29	1725.75	1270.5	1079.63	976.704	825.428	1576.61	1038.06	0.603074	1.95244e-05	0.0174288	Tsc22d3	X	140539528	140600659	-	4341	protein_coding	TSC22 domain family, member 3 [Source:MGI Symbol;Acc:MGI:1196284]	TSC22	1350	1269	1487	1952	1504	946	1180	869	18.9921	18.9827	20.2391	21.8	16.0687	13.7807	12.46	10.4122
ENSMUSG00000031549	527.595	586.43	595.833	511.89	440.956	348.084	360.884	388.493	555.437	384.604	0.527821	2.29868e-05	0.0189411	Ido2	8	24531892	24576333	-	3636	protein_coding	indoleamine 2,3-dioxygenase 2 [Source:MGI Symbol;Acc:MGI:2142489]	-	478	499	554	579	522	305	436	409	8.02848	8.91177	9.00237	7.72006	6.65839	5.30451	5.49654	5.85073
ENSMUSG00000079015	10762.7	11397.2	12214.6	9008.9	8630.75	6918.31	7552.07	7069.81	10845.8	7542.73	0.5238	2.56861e-05	0.0196535	Serpina1c	12	103894926	103904887	-	1361	protein_coding	serine (or cysteine) peptidase inhibitor, clade A, member 1C [Source:MGI Symbol;Acc:MGI:891969]	-	9751	9698	11357	10190	10217	6062	9124	7443	437.542	462.712	493.033	362.979	348.167	281.661	307.294	284.446
ENSMUSG00000038641	3243.94	3324.67	3506.17	3226.94	2408.37	1845.41	2697.52	1751.54	3325.43	2175.71	0.611471	3.07083e-05	0.0219298	Akr1d1	6	37530173	37568815	+	2893	protein_coding	aldo-keto reductase family 1, member D1 [Source:MGI Symbol;Acc:MGI:2384785]	-	2939	2829	3260	3650	2851	1617	3259	1844	62.0412	63.4997	66.5794	61.166	45.7058	35.3452	51.6372	33.153
ENSMUSG00000028645	187.638	233.867	114.004	192.732	113.196	99.2895	78.6329	77.8885	182.06	92.2517	0.98067	3.32587e-05	0.0220235	Slc2a1	4	119108711	119137983	+	3506	protein_coding	solute carrier family 2 (facilitated glucose transporter), member 1 [Source:MGI Symbol;Acc:MGI:95755]	-	170	199	106	218	134	87	95	82	2.96119	3.68577	1.78634	3.01447	1.77262	1.56919	1.24205	1.2165
ENSMUSG00000041444	179.912	95.192	154.874	174.166	243.286	300.151	248.315	276.409	151.036	267.04	-0.816907	3.49514e-05	0.0220235	Arhgap32	9	32116136	32268446	+	17179	protein_coding	Rho GTPase activating protein 32 [Source:MGI Symbol;Acc:MGI:2450166]	-	163	81	144	197	288	263	300	291	0.579454	0.306178	0.495263	0.555948	0.77753	0.968116	0.800479	0.88106
ENSMUSG00000056629	726.271	675.745	799.105	648.924	501.778	491.882	565.329	477.779	712.511	509.192	0.483227	3.7147e-05	0.0221066	Fkbp2	19	6977741	6980461	-	663	protein_coding	FK506 binding protein 2 [Source:MGI Symbol;Acc:MGI:95542]	-	658	575	743	734	594	431	683	503	60.6096	56.3172	66.2134	53.6721	41.5523	41.1086	47.2209	39.4607
ENSMUSG00000025574	84.9892	117.521	112.929	92.8297	70.1138	41.0853	39.7303	53.1921	102.067	51.0304	0.992776	4.56384e-05	0.0244463	Tk1	11	117815526	117826092	-	5198	protein_coding	thymidine kinase 1 [Source:MGI Symbol;Acc:MGI:98763]	-	77	100	105	105	83	36	48	56	0.904656	1.24925	1.1935	0.979307	0.740567	0.437961	0.423284	0.560354
ENSMUSG00000050541	267.109	242.093	163.478	284.678	166.415	92.4419	125.813	124.432	239.339	127.275	0.907452	4.56429e-05	0.0244463	Adra1b	11	43774606	43901210	-	3382	protein_coding	adrenergic receptor, alpha 1b [Source:MGI Symbol;Acc:MGI:104774]	-	242	206	152	322	197	81	152	131	4.36989	3.95531	2.65547	4.61581	2.70156	1.51454	2.06014	2.01469
ENSMUSG00000081855	135.762	153.952	132.288	138.803	76.8717	92.4419	62.9063	98.7854	140.201	82.7513	0.766746	6.49824e-05	0.0330106	Rpl17-ps5	5	22612628	22613182	-	555	processed_pseudogene	ribosomal protein L17, pseudogene 5 [Source:MGI Symbol;Acc:MGI:3704246]	-	123	131	123	157	91	81	76	104	13.5345	15.3273	13.0943	13.7143	7.6045	9.22915	6.27693	9.74655
ENSMUSG00000038526	371.966	410.148	397.939	326.23	282.989	239.664	275.629	219.418	376.571	254.425	0.561557	7.42818e-05	0.0330106	Car14	3	95897768	95904691	-	2543	protein_coding	carbonic anhydrase 14 [Source:MGI Symbol;Acc:MGI:1344341]	-	337	349	370	369	335	210	333	231	8.09306	8.91182	8.59659	7.0347	6.10971	5.22207	6.0024	4.72472
ENSMUSG00000087579	62.9141	117.521	100.023	48.6251	40.5477	4.56503	29.7977	15.1978	82.2707	22.5271	1.84697	7.43149e-05	0.0330106	Hectd2os	19	36614052	36705641	-	3977	processed_transcript	Hectd2, opposite strand [Source:MGI Symbol;Acc:MGI:1919243]	-	57	100	93	55	48	4	36	16	0.875283	1.63279	1.38165	0.67046	0.559768	0.0636025	0.414929	0.209255
ENSMUSG00000044734	149.007	130.448	198.97	150.296	117.419	59.3454	77.8052	74.0891	157.18	82.1648	0.929161	7.55642e-05	0.0330106	Serpinb1a	13	32842092	32851185	-	2303	protein_coding	serine (or cysteine) peptidase inhibitor, clade B, member 1a [Source:MGI Symbol;Acc:MGI:1913472]	-	135	111	185	170	139	52	94	78	3.57988	3.1298	4.74623	3.57866	2.79926	1.42784	1.87094	1.76162
ENSMUSG00000018412	406.182	453.631	488.282	460.612	572.736	656.224	643.135	590.813	452.177	615.727	-0.444303	7.70411e-05	0.0330106	Kansl1	11	104333229	104468861	-	6874	protein_coding	KAT8 regulatory NSL complex subunit 1 [Source:MGI Symbol;Acc:MGI:1923969]	-	368	386	454	521	678	575	777	622	3.26939	3.6464	3.90227	3.67446	4.57449	5.28966	5.18129	4.70643
ENSMUSG00000029162	4983.46	5798.48	5090.4	4995.12	3650.14	4400.69	3910.95	3288.41	5216.86	3812.55	0.452555	9.39826e-05	0.0387208	Khk	5	30921431	30931248	+	1797	protein_coding	ketohexokinase [Source:MGI Symbol;Acc:MGI:1096353]	-	4515	4934	4733	5650	4321	3856	4725	3462	153.44	178.295	155.618	152.429	111.521	135.693	120.526	100.205
ENSMUSG00000018042	2813.47	2852.23	3105	2704.44	2165.92	1742.7	2412.79	1994.71	2868.79	2079.03	0.463751	0.000106452	0.0422337	Cyb5r3	15	83153494	83172592	-	4298	protein_coding	cytochrome b5 reductase 3 [Source:MGI Symbol;Acc:MGI:94893]	-	2549	2427	2887	3059	2564	1527	2915	2100	36.2187	36.6683	39.6873	34.5047	27.6678	22.4668	31.0884	25.4134
ENSMUSG00000041439	111.479	175.106	112.929	145.875	204.428	248.794	225.966	207.069	136.347	221.564	-0.699561	0.000114624	0.043852	Mfsd6	1	52656286	52727462	-	8231	protein_coding	major facilitator superfamily domain containing 6 [Source:MGI Symbol;Acc:MGI:1922925]	-	101	149	105	165	242	218	273	218	0.749373	1.17549	0.753716	0.971845	1.36359	1.67484	1.52033	1.37757
ENSMUSG00000074622	525.388	1357.37	641.005	1007.87	513.604	407.429	440.344	463.532	882.906	456.227	0.952014	0.000123152	0.0454897	Mafb	2	160363703	160367065	-	3363	protein_coding	v-maf musculoaponeurotic fibrosarcoma oncogene family, protein B (avian) [Source:MGI Symbol;Acc:MGI:104555]	TF_bZIP	476	1155	596	1140	608	357	532	488	8.64389	22.3019	10.471	16.434	8.38492	6.71291	7.25123	7.54751
ENSMUSG00000074884	1068.44	1022.43	1106.7	968.081	588.787	763.502	872.412	601.261	1041.41	706.49	0.559685	0.000128107	0.0457429	Serf2	2	121449195	121458313	+	5455	protein_coding	small EDRK-rich factor 2 [Source:MGI Symbol;Acc:MGI:1337041]	-	968	870	1029	1095	697	669	1054	633	10.837	10.3565	11.1453	9.73162	5.92598	7.75534	8.85671	6.03559

## Sheet: 5 Male 2B6 enriched
Additional File 5: RNA sequencing data analysis for genes enriched in hCYP2B6-Tg male mice compared to Cyp2b-null male mice. Analysis was performed as described in Materials and Methods section 2.7. RNA sequencing (RNAseq). Gene counts and normalized counts, and further detailed analyses are included. Padj was used to determine signficance.
A. DEG enriched in male hCYP2B6-Tg mice.					B. GO terms identified as significant by p-value of DEG enriched in male hCYP2B6-Tg mice.									C. KEGG pathways identified as significant by p-value of DEG enriched in male hCYP2B6-Tg mice.
	Genes	log2FoldChange	P-adjusted			Category	Term	GO ID	Count	%	P-Value	Benjamini			Category	Term	Count	%	P-Value	Benjamini
	mt-Tn	3.1445	2.23e-20			GOTERM_BP_DIRECT	ERAD pathway	GO:0036503	10	2.5	1.7e-06	0.0026			KEGG_PATHWAY	Protein processing in endoplasmic reticulum	19	4.8	2.8e-09	6.8e-07
	Gabarapl1	1.11115	7.31e-19			GOTERM_BP_DIRECT	translational elongation	GO:0006414	8	2	2.6e-06	0.0026			KEGG_PATHWAY	Complement and coagulation cascades	9	2.3	0.00032	0.034
	mt-Tc	2.05584	1.05e-16			GOTERM_BP_DIRECT	blood coagulation	GO:0007596	9	2.3	4.5e-06	0.003			KEGG_PATHWAY	Steroid hormone biosynthesis	9	2.3	0.00042	0.034
	Rgs16	3.04236	8.59e-15			GOTERM_BP_DIRECT	steroid metabolic process	GO:0008202	11	2.8	7.2e-06	0.0036			KEGG_PATHWAY	Metabolic pathways	48	12.2	0.00083	0.05
	Nr0b2	2.32941	6.3e-14			GOTERM_BP_DIRECT	protein folding	GO:0006457	10	2.5	1.5e-05	0.0061			KEGG_PATHWAY	Aminoacyl-tRNA biosynthesis	7	1.8	0.0013	0.061
	Irf2bp2	1.33971	9.85e-13			GOTERM_BP_DIRECT	negative regulation of transcription by RNA polymerase II	GO:0000122	30	7.6	2e-05	0.0066			KEGG_PATHWAY	Bile secretion	8	2	0.0025	0.091
	mt-Tl1	1.9126	5.85e-11			GOTERM_BP_DIRECT	hemostasis	GO:0007599	7	1.8	2.4e-05	0.0067			KEGG_PATHWAY	Retinol metabolism	8	2	0.0026	0.091
	Gm10076	2.17836	3.04e-10			GOTERM_BP_DIRECT	lipid metabolic process	GO:0006629	24	6.1	5.6e-05	0.014			KEGG_PATHWAY	Chemical carcinogenesis - reactive oxygen species	10	2.5	0.025	0.75
	Mb	24.2397	7.47e-10			GOTERM_BP_DIRECT	negative regulation of retinoic acid receptor signaling pathway	GO:0048387	4	1	6.3e-05	0.014			KEGG_PATHWAY	Ovarian steroidogenesis	5	1.3	0.03	0.79
	B930025P03Rik	1.36379	1.61e-09			GOTERM_BP_DIRECT	response to stilbenoid	GO:0035634	5	1.3	0.00014	0.028			KEGG_PATHWAY	African trypanosomiasis	4	1	0.034	0.83
	Wdr81	0.979505	7.5e-09			GOTERM_BP_DIRECT	cholesterol metabolic process	GO:0008203	9	2.3	0.00017	0.03			KEGG_PATHWAY	Aldosterone synthesis and secretion	6	1.5	0.041	0.86
	Ip6k2	1.19706	7.5e-09			GOTERM_BP_DIRECT	negative regulation of cell growth	GO:0030308	9	2.3	0.00023	0.038			KEGG_PATHWAY	Cortisol synthesis and secretion	5	1.3	0.043	0.86
	Akr1c6	0.980626	1.66e-08			GOTERM_BP_DIRECT	response to hydrogen peroxide	GO:0042542	6	1.5	0.00028	0.043			KEGG_PATHWAY	Thyroid hormone synthesis	5	1.3	0.047	0.87
	Herpud1	1.23939	2.97e-08			GOTERM_BP_DIRECT	arachidonic acid metabolic process	GO:0019369	6	1.5	0.00031	0.044
	Mcm10	1.0051	4.76e-08			GOTERM_BP_DIRECT	xenobiotic metabolic process	GO:0006805	8	2	0.00035	0.045
	Gm32540	2.32343	6.99e-08			GOTERM_BP_DIRECT	response to endoplasmic reticulum stress	GO:0034976	8	2	0.00037	0.045
	Rnase4	0.717687	8.96e-08			GOTERM_BP_DIRECT	response to hypoxia	GO:0001666	11	2.8	0.00039	0.045
	Gm32063	1.04132	2.7e-07			GOTERM_BP_DIRECT	negative regulation of cell population proliferation	GO:0008285	15	3.8	0.00043	0.047
	Hsd17b6	1.12806	3.74e-07			GOTERM_BP_DIRECT	autophagy	GO:0006914	11	2.8	0.00048	0.05
	Gys2	0.732614	6.46e-07			GOTERM_BP_DIRECT	positive regulation of transcription by RNA polymerase II	GO:0045944	31	7.8	0.00052	0.052
	1810008I18Rik	1.18274	7.3e-07			GOTERM_BP_DIRECT	negative regulation of endopeptidase activity	GO:0010951	7	1.8	0.00057	0.054
	Cfd	4.33335	8.6e-07			GOTERM_BP_DIRECT	response to xenobiotic stimulus	GO:0009410	13	3.3	0.0006	0.054
	Frmd4b	1.21075	2.61e-06			GOTERM_BP_DIRECT	negative regulation of DNA-templated transcription	GO:0045892	20	5.1	0.00062	0.054
	Sesn2	1.16388	3.22e-06			GOTERM_BP_DIRECT	endothelial cell morphogenesis	GO:0001886	4	1	0.00076	0.063
	Hsd3b5	2.24668	4.82e-06			GOTERM_BP_DIRECT	response to unfolded protein	GO:0006986	6	1.5	0.0008	0.064
	BC024386	0.819114	5.86e-06			GOTERM_BP_DIRECT	positive regulation of stress fiber assembly	GO:0051496	6	1.5	0.00086	0.066
	Nr1d2	0.838304	6.17e-06			GOTERM_BP_DIRECT	regulation of epidermal cell differentiation	GO:0045604	3	0.8	0.00089	0.066
	Trib3	1.52629	6.92e-06			GOTERM_BP_DIRECT	regulation of transcription by RNA polymerase II	GO:0006357	34	8.6	0.0011	0.076
	Acad12	0.845449	1.1e-05			GOTERM_BP_DIRECT	glucose homeostasis	GO:0042593	9	2.3	0.0011	0.076
	Krt23	1.66192	1.46e-05			GOTERM_BP_DIRECT	acute-phase response	GO:0006953	5	1.3	0.0013	0.088
	1600014C10Rik	0.794599	1.46e-05			GOTERM_BP_DIRECT	energy homeostasis	GO:0097009	7	1.8	0.0014	0.091
	Banp	0.937404	1.78e-05			GOTERM_BP_DIRECT	response to peptide	GO:1901652	3	0.8	0.0015	0.091
	Pdia4	0.891371	1.85e-05			GOTERM_BP_DIRECT	metabolic process	GO:0008152	10	2.5	0.0015	0.091
	Stip1	0.837794	2e-05			GOTERM_BP_DIRECT	retrograde protein transport, ER to cytosol	GO:0030970	4	1	0.0016	0.091
	Plekhf1	1.38491	2.19e-05			GOTERM_BP_DIRECT	positive regulation of phosphatidylinositol 3-kinase/protein kinase B signal transduction	GO:0051897	10	2.5	0.0016	0.092
	Lipc	0.555591	2.27e-05			GOTERM_BP_DIRECT	steroid biosynthetic process	GO:0006694	6	1.5	0.0018	0.1
	Klkb1	0.721425	2.7e-05			GOTERM_BP_DIRECT	cholesterol homeostasis	GO:0042632	7	1.8	0.002	0.11
	Sdc4	0.634382	3.63e-05			GOTERM_BP_DIRECT	blood vessel endothelial cell migration	GO:0043534	4	1	0.0021	0.11
	Hist1h4h	2.4053	3.76e-05			GOTERM_BP_DIRECT	response to glucose	GO:0009749	6	1.5	0.0026	0.14
	Hyou1	1.07655	4.06e-05			GOTERM_BP_DIRECT	cholesterol import	GO:0070508	3	0.8	0.003	0.15
	mt-Ty	1.60503	4.98e-05			GOTERM_BP_DIRECT	endoplasmic reticulum unfolded protein response	GO:0030968	5	1.3	0.0033	0.16
	Insig1	1.1867	5.28e-05			GOTERM_BP_DIRECT	regulation of retinoic acid receptor signaling pathway	GO:0048385	3	0.8	0.004	0.19
	Tbx3os1	1.61784	5.37e-05			GOTERM_BP_DIRECT	cellular response to starvation	GO:0009267	6	1.5	0.0043	0.2
	Tef	0.535251	5.37e-05			GOTERM_BP_DIRECT	regulation of insulin-like growth factor receptor signaling pathway	GO:0043567	3	0.8	0.0051	0.23
	Bdh1	0.626747	5.42e-05			GOTERM_BP_DIRECT	lipid homeostasis	GO:0055088	5	1.3	0.0054	0.24
	Hrg	0.603925	5.46e-05			GOTERM_BP_DIRECT	hydrogen peroxide catabolic process	GO:0042744	4	1	0.0059	0.25
	Susd4	0.875415	5.61e-05			GOTERM_BP_DIRECT	Notch signaling pathway	GO:0007219	7	1.8	0.006	0.25
	Pim1	1.46022	6.19e-05			GOTERM_BP_DIRECT	regulation of peptidyl-tyrosine phosphorylation	GO:0050730	4	1	0.0065	0.26
	Creld1	0.842062	7.62e-05			GOTERM_BP_DIRECT	cellular response to cadmium ion	GO:0071276	4	1	0.0065	0.26
	Manf	1.38684	7.84e-05			GOTERM_BP_DIRECT	response to hormone	GO:0009725	5	1.3	0.0072	0.29
	Bcar1	0.903782	0.000130934			GOTERM_BP_DIRECT	positive regulation of endothelial cell migration	GO:0010595	5	1.3	0.0076	0.29
	Cln8	0.773574	0.000131191			GOTERM_BP_DIRECT	triglyceride homeostasis	GO:0070328	4	1	0.0077	0.29
	Maff	1.70028	0.000140048			GOTERM_BP_DIRECT	low-density lipoprotein particle clearance	GO:0034383	3	0.8	0.0077	0.29
	Proz	0.54853	0.000142914			GOTERM_BP_DIRECT	positive regulation of gene expression	GO:0010628	16	4.1	0.0077	0.29
	Creld2	1.24242	0.000146327			GOTERM_BP_DIRECT	response to mechanical stimulus	GO:0009612	5	1.3	0.0085	0.31
	Cyp2d37-ps	1.00487	0.000152305			GOTERM_BP_DIRECT	regulation of cell population proliferation	GO:0042127	8	2	0.009	0.32
	9030616G12Rik	1.04106	0.000153391			GOTERM_BP_DIRECT	negative regulation of muscle cell apoptotic process	GO:0010656	3	0.8	0.0092	0.32
	Zbtb40	1.17473	0.000153391			GOTERM_BP_DIRECT	positive regulation of phagocytosis	GO:0050766	5	1.3	0.0094	0.32
	Dhrs3	0.539772	0.00015395			GOTERM_BP_DIRECT	positive regulation of cell differentiation	GO:0045597	5	1.3	0.0094	0.32
	Efna1	0.920375	0.000156075			GOTERM_BP_DIRECT	circadian rhythm	GO:0007623	6	1.5	0.01	0.34
	Slc35e2	0.51615	0.000188886			GOTERM_BP_DIRECT	chaperone-mediated protein folding	GO:0061077	4	1	0.011	0.35
	Cyp2c54	0.819479	0.000206396			GOTERM_BP_DIRECT	heat generation	GO:0031649	3	0.8	0.012	0.4
	Mettl7a1	0.621002	0.000206396			GOTERM_BP_DIRECT	in utero embryonic development	GO:0001701	11	2.8	0.013	0.4
	Serpina10	0.489237	0.000223435			GOTERM_BP_DIRECT	mitochondrion organization	GO:0007005	7	1.8	0.013	0.42
	Ppp1r3g	1.99505	0.000282169			GOTERM_BP_DIRECT	cellular defense response	GO:0006968	3	0.8	0.014	0.44
	Syvn1	0.8483	0.000282169			GOTERM_BP_DIRECT	brown fat cell differentiation	GO:0050873	4	1	0.016	0.48
	Clec2h	2.10564	0.000295581			GOTERM_BP_DIRECT	protein stabilization	GO:0050821	8	2	0.017	0.49
	C330002G04Rik	0.920265	0.000356699			GOTERM_BP_DIRECT	intrinsic apoptotic signaling pathway in response to endoplasmic reticulum stress	GO:0070059	4	1	0.017	0.49
	Gpr146	0.597539	0.000361776			GOTERM_BP_DIRECT	apoptotic process	GO:0006915	16	4.1	0.017	0.49
	Fkbp4	0.588666	0.000394278			GOTERM_BP_DIRECT	response to cytokine	GO:0034097	5	1.3	0.017	0.49
	Cyp2c50	0.641397	0.000422341			GOTERM_BP_DIRECT	negative regulation of Notch signaling pathway	GO:0045746	4	1	0.018	0.5
	Ddx17	0.493317	0.000437137			GOTERM_BP_DIRECT	positive regulation of DNA-templated transcription	GO:0045893	17	4.3	0.018	0.5
	Fbxo21	0.709618	0.000437884			GOTERM_BP_DIRECT	fibrinolysis	GO:0042730	3	0.8	0.018	0.5
	Derl3	1.80441	0.00044806			GOTERM_BP_DIRECT	positive regulation of cell migration	GO:0030335	9	2.3	0.02	0.54
	Gucd1	0.551681	0.000475329			GOTERM_BP_DIRECT	negative regulation of lipid biosynthetic process	GO:0051055	3	0.8	0.02	0.54
	Ang	1.056	0.000476658			GOTERM_BP_DIRECT	granulocyte differentiation	GO:0030851	3	0.8	0.023	0.58
	Nlrp6	0.786956	0.000493			GOTERM_BP_DIRECT	organelle organization	GO:0006996	3	0.8	0.023	0.58
	Dnmbp	0.702555	0.000494797			GOTERM_BP_DIRECT	muscle cell apoptotic process	GO:0010657	2	0.5	0.024	0.62
	Mlxipl	0.734182	0.000504015			GOTERM_BP_DIRECT	regulation of phosphatidylcholine catabolic process	GO:0010899	2	0.5	0.024	0.62
	Arrdc2	0.872972	0.000518512			GOTERM_BP_DIRECT	regulation of fat cell differentiation	GO:0045598	3	0.8	0.027	0.67
	Atp6v0d2	1.67083	0.000532938			GOTERM_BP_DIRECT	protein refolding	GO:0042026	3	0.8	0.027	0.67
	Nat8f1	0.767337	0.000560391			GOTERM_BP_DIRECT	positive regulation of TORC1 signaling	GO:1904263	4	1	0.029	0.7
	Gm24270	1.46384	0.000579269			GOTERM_BP_DIRECT	regulation of protein stability	GO:0031647	5	1.3	0.029	0.7
	AC135964.2	1.04374	0.000596393			GOTERM_BP_DIRECT	angiogenesis	GO:0001525	9	2.3	0.03	0.72
	Chac1	2.68039	0.000617975			GOTERM_BP_DIRECT	inflammatory response	GO:0006954	11	2.8	0.032	0.73
	AI661453	0.782433	0.000617975			GOTERM_BP_DIRECT	response to insulin	GO:0032868	5	1.3	0.032	0.73
	Gne	0.603542	0.000638064			GOTERM_BP_DIRECT	defense response to Gram-positive bacterium	GO:0050830	7	1.8	0.032	0.73
	Igfbp1	0.852831	0.00068084			GOTERM_BP_DIRECT	glycogen biosynthetic process	GO:0005978	3	0.8	0.032	0.73
	Mycl	0.9579	0.00069065			GOTERM_BP_DIRECT	energy reserve metabolic process	GO:0006112	3	0.8	0.032	0.73
	CT010467.1	1.10958	0.000708282			GOTERM_BP_DIRECT	response to oxidative stress	GO:0006979	6	1.5	0.034	0.74
	Cbx2	1.0651	0.000737093			GOTERM_BP_DIRECT	regulation of cell shape	GO:0008360	6	1.5	0.035	0.74
	Serpinf2	0.493048	0.000737093			GOTERM_BP_DIRECT	vascular endothelial growth factor receptor signaling pathway	GO:0048010	3	0.8	0.035	0.74
	Snai2	1.82913	0.000745184			GOTERM_BP_DIRECT	response to corticosterone	GO:0051412	3	0.8	0.035	0.74
	Comt	0.640143	0.000847321			GOTERM_BP_DIRECT	positive regulation of ATP-dependent activity	GO:0032781	3	0.8	0.035	0.74
	Slc8b1	0.791618	0.000941774			GOTERM_BP_DIRECT	response to organic cyclic compound	GO:0014070	5	1.3	0.035	0.74
	Wdfy4	1.04544	0.000952384			GOTERM_BP_DIRECT	cell population proliferation	GO:0008283	9	2.3	0.035	0.74
	Gjb1	0.596579	0.000953336			GOTERM_BP_DIRECT	negative regulation of mast cell cytokine production	GO:0032764	2	0.5	0.036	0.74
	Dnajb2	0.717566	0.00100033			GOTERM_BP_DIRECT	negative regulation of astrocyte activation	GO:0061889	2	0.5	0.036	0.74
	Pdia5	0.567829	0.00104026			GOTERM_BP_DIRECT	negative regulation of Rho protein signal transduction	GO:0035024	3	0.8	0.038	0.75
	Mafg	0.706149	0.00110885			GOTERM_BP_DIRECT	cholesterol transport	GO:0030301	3	0.8	0.038	0.75
	Il1rn	1.1455	0.00110885			GOTERM_BP_DIRECT	response to estradiol	GO:0032355	5	1.3	0.04	0.79
	Lpin1	1.11676	0.00111228			GOTERM_BP_DIRECT	response to pain	GO:0048265	3	0.8	0.04	0.79
	Mup1	1.28348	0.00116765			GOTERM_BP_DIRECT	retina development in camera-type eye	GO:0060041	5	1.3	0.041	0.79
	C77080	0.793611	0.00125599			GOTERM_BP_DIRECT	collagen fibril organization	GO:0030199	4	1	0.041	0.79
	Auh	0.495977	0.00139496			GOTERM_BP_DIRECT	negative regulation of insulin secretion involved in cellular response to glucose stimulus	GO:0061179	3	0.8	0.043	0.82
	Pcbp4	0.739127	0.00140962			GOTERM_BP_DIRECT	regulation of G0 to G1 transition	GO:0070316	3	0.8	0.043	0.82
	Cyp7b1	1.23591	0.00145535			GOTERM_BP_DIRECT	positive regulation of cell growth	GO:0030307	5	1.3	0.046	0.86
	Ubald1	1.04195	0.00151144			GOTERM_BP_DIRECT	plasma lipoprotein particle clearance	GO:0034381	2	0.5	0.048	0.86
	Atoh8	0.835986	0.00151144			GOTERM_BP_DIRECT	positive regulation of bile acid biosynthetic process	GO:0070859	2	0.5	0.048	0.86
	Cyp2d26	0.463071	0.00151144			GOTERM_BP_DIRECT	negative regulation of hematopoietic stem cell proliferation	GO:1902034	2	0.5	0.048	0.86
	2610528J11Rik	1.02142	0.00155542			GOTERM_BP_DIRECT	positive regulation of fibrinolysis	GO:0051919	2	0.5	0.048	0.86
	Enho	0.789254	0.00157523			GOTERM_BP_DIRECT	response to vitamin B3	GO:0033552	2	0.5	0.048	0.86
	Derl2	0.485296	0.00159032			GOTERM_BP_DIRECT	substrate localization to autophagosome	GO:0061753	2	0.5	0.048	0.86
	Clec2d	0.896138	0.00162497
	Xylb	0.51649	0.00163668
	Depp1	2.02667	0.00163668
	Slc22a7	1.33941	0.00168831
	Ttc7	0.530447	0.00181084
	H6pd	0.68809	0.00189975		D. Revigo visualization of GO terms.
	Irf2bpl	0.844305	0.0019213
	Hsd3b3	0.714832	0.00217888
	mt-Tw	2.28278	0.00217888
	Pex6	0.664194	0.00220694
	Nf2	0.526506	0.0022481
	BC024139	1.07508	0.00236939
	Klhl21	0.723982	0.00240007
	1810055G02Rik	0.592554	0.00245566
	Txnip	1.21413	0.00251749
	Dbp	2.64583	0.00277913
	Cxcl1	1.86905	0.00277913
	Pdia6	0.665729	0.00293049
	Sel1l3	0.786933	0.00293049
	Hps4	0.634198	0.00296263
	Il15ra	0.585819	0.00309849
	Asgr2	0.513809	0.00316966
	Upb1	0.433876	0.00326878
	Malat1	0.482214	0.00342909
	Tmem140	1.03037	0.00345813
	Lars2	0.999183	0.0036077
	Tbc1d30	0.75651	0.00364435
	Cdc42ep4	0.590487	0.00368812
	Tmed3	0.742696	0.00374269
	Gm10736	1.60291	0.00390319
	Saa4	0.638542	0.00390319
	Tmem50a	0.47425	0.00393063
	Hsp90b1	0.514243	0.00397353
	Slc25a47	0.537248	0.0040412
	Cebpa	0.683724	0.0040412
	Gm8430	1.02901	0.0040412
	Sec14l2	0.387013	0.00405136
	1810058I24Rik	0.538016	0.00410512
	Gm45044	1.2882	0.00410512
	Gm40264	0.908864	0.00410512
	Fabp1	1.14046	0.00437596
	Mbl1	0.56203	0.00438325
	Grb7	0.586362	0.00441831
	mt-Te	0.879815	0.00443408
	Arhgef26	0.769811	0.00464432
	Cdk20	0.770897	0.00465197
	Rfx1	0.839307	0.00469041
	Hspa5	0.737154	0.00469041
	Hells	1.80236	0.00471825
	9430037G07Rik	0.71043	0.00487809
	Gm11560	1.10428	0.00489392
	Klf15	0.525394	0.00518931
	Zfp341	1.31588	0.00519487
	Dnajb11	0.63998	0.00519487
	Ctdsp1	0.527863	0.00522808
	Shmt2	0.438589	0.00527807
	Sord	0.583026	0.00541472
	Tnfaip8l1	0.4484	0.0054848
	Mogs	0.599821	0.00549998
	Eef2	0.396003	0.00552604
	Gm9752	1.85417	0.00562355
	Prodh2	0.633883	0.00562355
	Gm46516	1.37073	0.00571418
	Mtss1	0.715517	0.00582535
	Spata2l	0.788045	0.00582535
	Hjurp	0.471685	0.0061144
	Col18a1	0.624332	0.00615655
	Gm3787	1.6476	0.00627494
	Bbc3	1.27379	0.00633094
	Tmem143	0.750631	0.00644886
	Hivep2	0.820034	0.00659255
	Gm49395	1.23555	0.00667931
	Calr	0.646544	0.00692662
	Cdk2ap2	0.639133	0.00692662
	Ldlr	0.571289	0.00738635
	Sdf2l1	1.14679	0.00745799
	Camk2n1	0.526341	0.00756394
	D130020L05Rik	0.772329	0.00756394
	4930524O07Rik	2.40358	0.00759092
	Cyp26b1	1.18836	0.00769579
	Mvk	0.778509	0.0077483
	Ddost	0.471207	0.00800482
	Kynu	0.430804	0.00816903
	Arl4d	1.61424	0.00833004
	Pycrl	0.490897	0.00847625
	Col27a1	0.824571	0.00856361
	Nucb1	0.444292	0.00856361
	Fam20c	0.549351	0.00857471
	Tle2	0.755507	0.00865377
	C730027H18Rik	0.662242	0.00876277
	Mylpf	4.56579	0.00876277
	Tle1	0.451422	0.00893878
	Osgep	0.577091	0.00893878
	Tacc2	0.531333	0.00903676
	Sqstm1	0.401931	0.00909635
	Scap	0.429857	0.00937763
	Adh6-ps1	0.580531	0.00941387
	Morn2	0.94803	0.00976424
	Bphl	0.52242	0.00979794
	Rsrp1	0.545238	0.00979794
	Acta2	2.5144	0.00981741
	Ttc41	1.10428	0.00981741
	Igfbp2	0.759562	0.0101468
	Fam169b	0.452268	0.0104236
	Gm28720	1.5984	0.0107809
	mt-Nd5	0.576886	0.0108565
	Ptpn23	0.546144	0.0112237
	Tmem102	0.74394	0.0114265
	4930481A15Rik	0.808508	0.0114265
	Madd	0.552702	0.0114265
	Sil1	0.496038	0.0116229
	Maz	0.710912	0.0117023
	Ackr2	0.836674	0.0117479
	Inhbc	0.648615	0.0118973
	Gm2788	0.774078	0.0119749
	Znrf1	0.651761	0.0122682
	mt-Rnr2	0.795028	0.0122854
	Gpr17	1.48874	0.0124123
	Pxn	0.519627	0.0125747
	Aldh1b1	0.772236	0.0127124
	Nrp1	0.458791	0.0129342
	Rarres2	0.497851	0.0130081
	Pced1a	0.645111	0.0135417
	Bcl6	1.03749	0.0137997
	Nudt3	0.57539	0.0138993
	H19	7.74997	0.0147538
	Hbb-bt	0.79957	0.0149867
	Gm13194	1.28496	0.0154359
	Notch4	1.35331	0.0154359
	C2cd4d	1.39877	0.0154798
	Gm26684	0.952426	0.0157451
	Gltpd2	0.658146	0.015818
	F2	0.327098	0.0159936
	Acsm1	0.584041	0.0159936
	Proc	0.447056	0.0160141
	Cpn1	0.39542	0.01632
	Nr1d1	1.76881	0.0163771
	BC049987	1.32785	0.0164333
	Hagh	0.513503	0.0165069
	Sun2	0.447665	0.0166377
	Serpina1b	0.375644	0.0167991
	Apba3	0.717457	0.0167991
	Sec16b	0.347445	0.0168305
	Gm26584	1.2219	0.0170512
	Adprm	0.549169	0.0170638
	Car3	0.737853	0.0171302
	Gm47528	1.1266	0.0174676
	Sorbs3	0.808618	0.0175513
	Tfeb	0.685711	0.0176368
	Paqr7	0.52256	0.0177154
	Dedd2	0.65205	0.0178148
	Ptk2b	0.527881	0.0178952
	Tmco6	0.930464	0.0179951
	Iba57	0.617704	0.018054
	Hivep1	0.588759	0.0183405
	Fkbp8	0.363863	0.0185543
	Opa3	0.418007	0.0188439
	Adrb3	0.847091	0.0188439
	Lpin2	0.420982	0.0190056
	Hbb-bs	0.735232	0.0192267
	Kifc2	0.78906	0.0192267
	Cutal	0.561081	0.0197622
	Ccdc85b	1.13376	0.0202531
	Sult5a1	0.811487	0.0204156
	Trir	0.76422	0.0204428
	Pde4c	0.6343	0.0204428
	Eva1a	0.482163	0.0209608
	Nxpe2	0.698149	0.0212666
	Foxq1	0.962845	0.0212778
	Rpl34-ps1	0.97755	0.0214257
	Edem2	0.428992	0.0214257
	Scarb1	0.532279	0.0216384
	Tedc2	0.596065	0.0221559
	Gulo	0.414479	0.0224123
	Rdh7	0.390113	0.0226445
	Serpina12	0.585888	0.0226445
	Gm48633	0.793233	0.0226445
	Gamt	0.834466	0.0226445
	Gm17753	0.727433	0.0226445
	Keg1	0.893446	0.0226651
	Egfr	0.751129	0.0227211
	Tnfrsf1b	0.527235	0.0229894
	Gm48702	2.15223	0.0229894
	Hps6	1.04763	0.0229894
	Stard4	0.813045	0.0230423
	Tfap4	1.13101	0.0230927
	Pdrg1	0.67958	0.0235729
	4930581F22Rik	0.703968	0.0235729
	F11	0.497047	0.023964
	Bach1	0.7518	0.0244232
	Fetub	0.510994	0.0249612
	Zfyve1	0.508419	0.0251125
	Tmem134	0.623308	0.0252876
	Gm15746	0.813561	0.0254471
	Vsig2	1.64934	0.0254471
	Gcgr	0.565979	0.0261047
	Ccnf	0.538267	0.0262456
	Rnf126	0.662537	0.0263361
	Ahsa1	0.575784	0.02639
	Cc2d1a	0.561118	0.0268787
	Ubb	0.811177	0.0274176
	Gstt2	0.661017	0.0274309
	Btbd2	0.532791	0.0276966
	Rangap1	0.50685	0.0279626
	Flcn	0.499977	0.0279626
	Cyp2a5	0.600722	0.0280747
	Ccdc107	0.576757	0.0280747
	Dcps	0.611387	0.0280995
	Col6a1	0.685103	0.0281313
	E030037K01Rik	1.25324	0.0282119
	Cenpm	1.51022	0.0284089
	Cyp2d40	0.594841	0.0286952
	Rex1bd	0.647229	0.0289963
	Hmox1	0.577393	0.0294208
	Plbd2	0.385734	0.0296063
	Gm10319	0.555046	0.0296803
	Nfix	0.557652	0.029682
	Gbp11	1.16253	0.0299756
	Mustn1	0.810352	0.0303092
	Hspa8	0.565558	0.0303855
	Grhpr	0.446455	0.0305263
	Aox1	0.474188	0.0305263
	Lifr	0.552577	0.0305263
	Gm15427	0.430091	0.0305263
	Arrdc1	0.875412	0.0317098
	Tgif1	0.565528	0.0317098
	Tubd1	0.95071	0.0319897
	Gm8995	0.886634	0.0321238
	Abhd18	0.4655	0.0322256
	Ephx1	0.318124	0.0322256
	Phyh	0.360099	0.0325716
	Ckm	10.6439	0.0326711
	Pbld1	0.337227	0.0337639
	Yipf3	0.524055	0.0337639
	Sympk	0.399983	0.0338363
	Aip	0.503706	0.034672
	Mettl7b	0.403126	0.0350063
	Gtf3a	0.878978	0.035114
	Klf13	0.507013	0.0353053
	Ssbp3	0.434346	0.0354068
	Adcy4	0.750611	0.0356836
	Serpinf1	0.321764	0.036061
	Rrbp1	0.412983	0.0361605
	Rpl14-ps1	0.695911	0.0362743
	Igfbp4	0.455381	0.0363682
	Gm30262	0.663613	0.0365044
	Prkd3	0.437239	0.0366843
	Tmed1	0.493503	0.0368836
	Thop1	0.606225	0.0370139
	Rabep2	0.639495	0.0370894
	Gtpbp2	0.505509	0.0371175
	Bach2	1.02208	0.0371175
	Tent5c	0.739328	0.0371499
	Hba-a1	0.849111	0.037605
	2310030G06Rik	0.446173	0.0381709
	Moxd1	8.17921	0.0382872
	Dmpk	0.672098	0.0390302
	Keap1	0.383379	0.0393998
	Gm49431	0.7833	0.0395862
	Rapgef4os1	2.24238	0.0398038
	Cebpe	1.37425	0.0399858
	1810034E14Rik	0.76314	0.0399858
	Stx5a	0.368226	0.0400167
	Ces3a	0.425074	0.0403321
	Cnpy3	0.685731	0.0403321
	Npepl1	0.422196	0.0408201
	Arhgap4	0.834023	0.0415558
	Stbd1	0.411591	0.0415558
	Leng8	0.408077	0.0419966
	Pbld2	0.28699	0.0424175
	Six5	0.998706	0.0424175
	Tmem205	0.702459	0.0425283
	Abcg8	0.505699	0.0428537
	Smarca2	0.397279	0.0428537
	Smarcb1	0.481061	0.0432402
	Snx21	0.557972	0.0432402
	Npdc1	0.830423	0.0438486
	Slc6a16	0.58535	0.0438486
	Mib2	0.528496	0.0440348
	Cat	0.360873	0.0446703
	Adra1b	0.492316	0.0449513
	Zfpm1	0.550185	0.0454142
	Acad10	0.454305	0.0454142
	Erg28	0.369473	0.0454142
	Slc22a1	0.363939	0.0454142
	Cpn2	0.387643	0.0456124
	Rhbdd2	0.444329	0.0457055
	Slc26a1	0.537439	0.0464619
	Mbl2	0.350352	0.0468086
	9030622O22Rik	0.627974	0.0471002
	Cyp4f15	0.466219	0.0474987
	Cldn3	0.59952	0.0477942
	Otud5	0.429136	0.0478544
	5830473C10Rik	0.52987	0.0480924
	Nit2	0.382591	0.048638
	Samd1	0.733662	0.048638
	Atat1	0.513024	0.0487878
	Cox8b	7.70915	0.0487878
	Mup9	2.34085	0.0488041
	Pdia3	0.522511	0.0492101
	Oasl2	0.821852	0.0493392
E. Data analysis provided by Novogene for DEG enriched in hCYP2B6-Tg male mice.
gene_id	2B6 M1	2B6 M2	2B6 M3	2B6 M4	2b-null M1	2b-null M2	2b-null M3	2b-null M4	M_2B6	M_2bnull	log2FoldChange	pvalue	padj	gene_name	gene_chr	gene_start	gene_end	gene_strand	gene_length	gene_biotype	gene_description	tf_family	2B6 M1_count	2B6 M2_count	2B6 M3_count	2B6 M4_count	2b-null M1_count	2b-null M2_count	2b-null M3_count	2b-null M4_count	2B6 M1_fpkm	2B6 M2_fpkm	2B6 M3_fpkm	2B6 M4_fpkm	2b-null M1_fpkm	2b-null M2_fpkm	2b-null M3_fpkm	2b-null M4_fpkm
ENSMUSG00000064348	260.075	291.451	231.142	154.518	40.7418	12.2903	29.7249	22.7134	234.296	26.3676	3.1445	3.45e-24	2.23e-20	mt-Tn	MT	5089	5159	-	71	Mt_tRNA	mitochondrially encoded tRNA asparagine [Source:MGI Symbol;Acc:MGI:102479]	-	235	256	211	138	48	13	35	26	232.345	262.443	208.517	138.158	36.4092	11.0399	26.6788	20.292
ENSMUSG00000030161	6362.43	5875.7	7273.84	6485.28	3306.03	2927.92	3023.45	2777.15	6499.31	3008.64	1.11115	1.7e-22	7.31e-19	Gabarapl1	6	129533160	129542346	+	2013	protein_coding	gamma-aminobutyric acid (GABA) A receptor-associated protein-like 1 [Source:MGI Symbol;Acc:MGI:1914980]	-	5749	5161	6640	5792	3895	3097	3560	3179	200.48	186.614	231.442	204.522	104.206	92.7637	95.7113	87.5097
ENSMUSG00000064349	743.704	909.646	737.243	568.805	168.06	175.846	248.84	118.809	739.85	177.889	2.05584	3.25e-20	1.05e-16	mt-Tc	MT	5192	5257	-	66	Mt_tRNA	mitochondrially encoded tRNA cysteine [Source:MGI Symbol;Acc:MGI:102490]	-	672	799	673	508	198	186	293	136	714.74	881.164	715.465	547.112	161.566	169.922	240.259	114.184
ENSMUSG00000026475	157.152	381.391	264.005	668.458	44.137	50.1065	43.3135	41.0588	367.752	44.654	3.04236	4.64e-18	8.59e-15	Rgs16	1	153740349	153745468	+	2339	protein_coding	regulator of G-protein signaling 16 [Source:MGI Symbol;Acc:MGI:108407]	-	142	335	241	597	52	53	51	47	4.26168	10.4248	7.22943	18.1426	1.1973	1.36624	1.18004	1.11347
ENSMUSG00000037583	511.297	963.155	910.325	803.941	180.792	97.3769	239.498	116.188	797.18	158.464	2.32941	3.89e-17	6.3e-14	Nr0b2	4	133553376	133556536	+	1132	protein_coding	nuclear receptor subfamily 0, group B, member 2 [Source:MGI Symbol;Acc:MGI:1346344]	Miscellaneous	462	846	831	718	213	103	282	133	28.6496	54.3973	51.5077	45.0852	10.1336	5.4862	13.4822	6.5105
ENSMUSG00000051495	1169.78	1155.56	878.557	1248.46	488.902	350.746	501.927	416.703	1113.09	439.569	1.33971	6.85e-16	9.85e-13	Irf2bp2	8	126588296	126593986	-	5080	protein_coding	interferon regulatory factor 2 binding protein 2 [Source:MGI Symbol;Acc:MGI:2443921]	-	1057	1015	802	1115	576	371	591	477	14.6061	14.5431	11.0771	15.6015	6.10643	4.40343	6.29623	5.20312
ENSMUSG00000064340	108.457	116.125	122.691	83.9772	22.9173	36.8709	27.1771	27.955	107.813	28.73	1.9126	4.98e-14	5.85e-11	mt-Tl1	MT	2676	2750	+	75	Mt_tRNA	mitochondrially encoded tRNA leucine 1 [Source:MGI Symbol;Acc:MGI:102482]	-	98	102	112	75	27	39	32	32	91.725	98.9903	104.779	71.0814	19.3879	31.3534	23.0912	23.6428
ENSMUSG00000060143	650.741	1371.87	1290.45	1008.85	346.305	112.503	240.347	255.089	1080.48	238.561	2.17836	2.82e-13	3.04e-10	Gm10076	14	105681828	105682211	+	384	lincRNA	predicted gene 10076 [Source:MGI Symbol;Acc:MGI:3704451]	-	588	1205	1178	901	408	119	283	292	107.49	228.407	215.244	166.782	57.2213	18.6851	39.8852	42.1367
ENSMUSG00000018893	0	541.917	66.8229	0	0	0	0	0	152.185	0	24.2397	7.88e-13	7.47e-10	Mb	15	77015487	77050670	-	1492	protein_coding	myoglobin [Source:MGI Symbol;Acc:MGI:96922]	-	0	476	61	0	0	0	0	0	0	23.2216	2.86865	0	0	0	0	0
ENSMUSG00000109473	677.302	824.26	621.124	572.164	348.852	266.605	214.869	216.651	673.713	261.744	1.36379	1.87e-12	1.61e-09	B930025P03Rik	8	10870422	10882454	-	3088	lincRNA	RIKEN cDNA B930025P03 gene [Source:MGI Symbol;Acc:MGI:2443166]	-	612	724	567	511	411	282	253	248	13.9122	17.0653	12.8832	11.7625	7.16792	5.50621	4.43405	4.45024
ENSMUSG00000032599	1076.82	1508.49	997.962	1152.17	525.4	420.706	629.319	489.212	1183.86	516.159	1.19706	1.04e-11	7.5e-09	Ip6k2	9	108783796	108806337	+	4067	protein_coding	inositol hexaphosphate kinase 2 [Source:MGI Symbol;Acc:MGI:1923750]	-	973	1325	911	1029	619	445	741	560	16.7943	23.7135	15.7167	17.9845	8.19681	6.5973	9.86054	7.62998
ENSMUSG00000045374	823.387	929.001	835.834	1032.36	502.482	376.272	490.886	465.625	905.145	458.816	0.979505	9.97e-12	7.5e-09	Wdr81	11	75440944	75454717	-	7038	protein_coding	WD repeat domain 81 [Source:MGI Symbol;Acc:MGI:2681828]	-	744	816	763	922	592	398	578	533	7.42073	8.43907	7.60663	9.31189	4.53003	3.40969	4.44463	4.1965
ENSMUSG00000021210	10525.8	8424.76	12479.5	10893.5	5687.73	5929.59	5168.74	4662.36	10580.9	5362.1	0.980626	2.43e-11	1.66e-08	Akr1c6	13	4434306	4457877	+	2033	protein_coding	aldo-keto reductase family 1, member C6 [Source:MGI Symbol;Acc:MGI:1933427]	-	9511	7400	11392	9729	6701	6272	6086	5337	328.406	264.94	393.169	340.163	177.513	186.016	162.014	145.469
ENSMUSG00000031770	6182.04	6142.11	7332.99	7094.39	2172.9	3155.77	3794.6	2207.57	6687.88	2832.71	1.23939	4.81e-11	2.97e-08	Herpud1	8	94386438	94395377	+	2333	protein_coding	homocysteine-inducible, endoplasmic reticulum stress-inducible, ubiquitin-like domain member 1 [Source:MGI Symbol;Acc:MGI:1927406]	-	5586	5395	6694	6336	2560	3338	4468	2527	168.077	168.318	201.321	193.044	59.0954	86.2685	103.647	60.0205
ENSMUSG00000026669	1264.96	1120.27	1497.49	1170.08	726.562	510.519	674.331	605.399	1263.2	629.203	1.0051	8.1e-11	4.76e-08	Mcm10	2	4989714	5012791	-	7692	protein_coding	minichromosome maintenance 10 replication initiation factor [Source:MGI Symbol;Acc:MGI:1917274]	-	1143	984	1367	1045	856	540	794	693	10.4311	9.31128	12.4694	9.6568	5.99326	4.23287	5.58648	4.99233
ENSMUSG00000108961	45.3748	45.5392	50.391	61.5833	9.33666	13.2357	5.94499	12.2303	50.7221	10.1869	2.32343	1.24e-10	6.99e-08	Gm32540	8	10858750	10866186	-	1872	lincRNA	predicted gene, 32540 [Source:MGI Symbol;Acc:MGI:5591699]	-	41	40	46	55	11	14	7	14	1.53745	1.55528	1.72413	2.0884	0.316458	0.450923	0.202371	0.414411
ENSMUSG00000021876	13876.9	12784	14310	12037.8	8300.29	8822.53	7858.42	7252.56	13252.2	8058.45	0.717687	1.73e-10	8.96e-08	Rnase4	14	51091077	51106151	+	1637	protein_coding	ribonuclease, RNase A family 4 [Source:MGI Symbol;Acc:MGI:1926217]	-	12539	11229	13063	10751	9779	9332	9253	8302	537.696	499.282	559.901	466.827	321.717	343.721	305.908	281.024
ENSMUSG00000114247	326.477	338.129	437.088	339.268	188.431	141.811	188.541	180.834	360.24	174.904	1.04132	5.64e-10	2.7e-07	Gm32063	13	41236345	41241478	+	1620	lincRNA	predicted gene, 32063 [Source:MGI Symbol;Acc:MGI:5591222]	-	295	297	399	303	222	150	222	207	12.7829	13.3443	17.2812	13.2949	7.38017	5.58286	7.41643	7.08051
ENSMUSG00000025396	1350.18	1149.87	1217.05	1233.9	417.604	750.653	619.128	478.729	1237.75	566.528	1.12806	8.09e-10	3.74e-07	Hsd17b6	10	127990936	128007611	-	1575	protein_coding	hydroxysteroid (17-beta) dehydrogenase 6 [Source:MGI Symbol;Acc:MGI:1351670]	-	1220	1010	1111	1102	492	794	729	548	54.3754	46.6761	49.4938	49.7344	16.8234	30.3963	25.0498	19.2801
ENSMUSG00000030244	4102.55	4391.12	4575.73	4542.6	3092.13	2311.52	2556.34	2638.25	4403	2649.56	0.732614	1.45e-09	6.46e-07	Gys2	6	142422613	142473109	-	2657	protein_coding	glycogen synthase 2 [Source:MGI Symbol;Acc:MGI:2385254]	-	3707	3857	4177	4057	3643	2445	3010	3020	97.9386	105.66	110.304	108.535	73.8408	55.484	61.3101	62.9832
ENSMUSG00000100094	314.304	303.974	383.41	504.983	149.387	185.3	151.173	178.213	376.668	166.018	1.18274	1.75e-09	7.3e-07	1810008I18Rik	7	65803111	65806449	+	2463	lincRNA	RIKEN cDNA 1810008I18 gene [Source:MGI Symbol;Acc:MGI:1920875]	-	284	267	350	451	176	196	178	204	8.09425	7.89043	9.97059	13.0157	3.84837	4.79813	3.91122	4.5896
ENSMUSG00000061780	67.5089	58.0625	93.1139	8.95756	5.09273	0	0.849284	5.24155	56.9107	2.79589	4.33335	2.2e-09	8.6e-07	Cfd	10	79890853	79892655	+	922	protein_coding	complement factor D (adipsin) [Source:MGI Symbol;Acc:MGI:87931]	-	61	51	85	8	6	0	1	6	4.64432	4.02618	6.46852	0.616759	0.350468	0	0.0586984	0.360603
ENSMUSG00000030064	894.216	987.063	733.956	1078.27	571.234	388.562	314.235	321.482	923.376	398.878	1.21075	7.67e-09	2.61e-06	Frmd4b	6	97286867	97617541	-	14302	protein_coding	FERM domain containing 4B [Source:MGI Symbol;Acc:MGI:2141794]	-	808	867	670	963	673	411	370	368	3.96586	4.41241	3.28697	4.78614	2.53423	1.73271	1.40011	1.42581
ENSMUSG00000028893	203.633	290.313	297.964	295.6	133.26	86.9774	128.242	136.28	271.877	121.19	1.16388	9.94e-09	3.22e-06	Sesn2	4	132492032	132510501	-	3475	protein_coding	sestrin 2 [Source:MGI Symbol;Acc:MGI:2651874]	-	184	255	272	264	157	92	151	156	3.71694	5.3412	5.49201	5.40014	2.43318	1.5963	2.35168	2.48759
ENSMUSG00000038092	69.7223	206.065	414.083	284.403	49.2297	64.2876	55.2034	36.6909	243.568	51.3529	2.24668	1.57e-08	4.82e-06	Hsd3b5	3	98618634	98630252	-	1549	protein_coding	hydroxy-delta-5-steroid dehydrogenase, 3 beta- and steroid delta-isomerase 5 [Source:MGI Symbol;Acc:MGI:104645]	-	63	181	378	254	58	68	65	42	2.85504	8.50513	17.1221	11.6557	2.01653	2.6469	2.27101	1.50248
ENSMUSG00000109628	4463.33	4033.64	4198.89	3185.53	2635.49	2266.14	2044.23	2055.56	3970.35	2250.35	0.819114	1.95e-08	5.86e-06	BC024386	7	140906014	140907983	+	1680	processed_transcript	cDNA sequence BC023486 [Source:MGI Symbol;Acc:MGI:2669313]	-	4033	3543	3833	2845	3105	2397	2407	2353	168.516	153.503	160.084	120.373	99.5362	86.0279	77.5396	77.6108
ENSMUSG00000021775	831.134	833.368	993.58	1039.08	428.638	604.115	526.556	509.304	924.29	517.153	0.838304	2.15e-08	6.17e-06	Nr1d2	14	18204054	18239127	-	5409	protein_coding	nuclear receptor subfamily 1, group D, member 2 [Source:MGI Symbol;Acc:MGI:2449205]	THR-like	751	732	907	928	505	639	620	583	9.74644	9.85026	11.7654	12.1952	5.02809	7.12303	6.20343	5.97257
ENSMUSG00000032715	260.075	360.899	293.583	293.36	142.596	73.7417	59.4499	143.269	301.979	104.764	1.52629	2.46e-08	6.92e-06	Trib3	2	152337422	152344032	-	2125	protein_coding	tribbles pseudokinase 3 [Source:MGI Symbol;Acc:MGI:1345675]	-	235	317	268	262	168	78	70	164	7.76304	10.8581	8.84898	8.76392	4.25774	2.21318	1.78277	4.27656
ENSMUSG00000042647	344.185	351.791	299.06	304.557	195.221	148.429	192.787	186.075	324.898	180.628	0.845449	4.16e-08	1.1e-05	Acad12	5	121596775	121618938	-	6516	protein_coding	acyl-Coenzyme A dehydrogenase family, member 12 [Source:MGI Symbol;Acc:MGI:2443320]	-	311	309	273	272	230	157	227	213	3.35044	3.45168	2.93967	2.96718	1.90097	1.45278	1.88539	1.81137
ENSMUSG00000006777	84.1094	83.1091	134.741	110.85	47.5321	18.9081	36.5192	27.0814	103.202	32.5102	1.66192	5.65e-08	1.46e-05	Krt23	11	99477974	99493137	-	1565	protein_coding	keratin 23 [Source:MGI Symbol;Acc:MGI:2148866]	-	76	73	123	99	56	20	43	31	3.40896	3.39518	5.51452	4.49653	1.92709	0.770542	1.487	1.09763
ENSMUSG00000054676	1942.26	1754.4	2271.98	2606.65	1179.81	1163.8	1275.62	1324.37	2143.82	1235.9	0.794599	5.77e-08	1.46e-05	1600014C10Rik	7	38183217	38197568	+	3949	protein_coding	RIKEN cDNA 1600014C10 gene [Source:MGI Symbol;Acc:MGI:1919494]	-	1755	1541	2074	2328	1390	1231	1502	1516	31.197	28.4033	36.8501	41.9037	18.9564	18.7954	20.5845	21.2726
ENSMUSG00000025316	242.368	300.559	264.005	262.009	160.421	108.722	154.57	133.66	267.235	139.343	0.937404	7.42e-08	1.78e-05	Banp	8	121949750	122029258	+	6632	protein_coding	BTG3 associated nuclear protein [Source:MGI Symbol;Acc:MGI:1889023]	-	219	264	241	234	189	115	182	153	2.31805	2.89743	2.5497	2.508	1.53478	1.04552	1.4852	1.27837
ENSMUSG00000025823	2781.14	2595.74	3612.82	3155.3	1749.35	1689.44	1879.46	1229.14	3036.25	1636.85	0.891371	7.85e-08	1.85e-05	Pdia4	6	47796141	47813430	-	2399	protein_coding	protein disulfide isomerase associated 4 [Source:MGI Symbol;Acc:MGI:104864]	-	2513	2280	3298	2818	2061	1787	2213	1407	73.5335	69.1765	96.4579	83.4962	46.2675	44.9133	49.9238	32.4992
ENSMUSG00000024966	1119.98	1326.33	1448.19	1166.72	780.885	548.336	795.779	705.863	1265.31	707.715	0.837794	8.67e-08	2e-05	Stip1	19	7020696	7040026	-	2173	protein_coding	stress-induced phosphoprotein 1 [Source:MGI Symbol;Acc:MGI:109130]	-	1012	1165	1322	1042	920	580	937	808	32.6922	39.0229	42.6863	34.0851	22.8011	16.0934	23.3366	20.6044
ENSMUSG00000074170	96.2831	85.3861	147.887	108.61	30.5564	44.4341	48.4092	44.5532	109.542	41.9882	1.38491	9.64e-08	2.19e-05	Plekhf1	7	38216972	38228016	-	5263	protein_coding	pleckstrin homology domain containing, family F (with FYVE domain) member 1 [Source:MGI Symbol;Acc:MGI:1919537]	-	87	75	135	97	36	47	57	51	1.1604	1.03725	1.79977	1.31007	0.368381	0.53845	0.586136	0.536965
ENSMUSG00000032207	2558.7	2135.79	2401.24	2271.86	1581.29	1633.66	1520.22	1638.86	2341.9	1593.51	0.555591	1.02e-07	2.27e-05	Lipc	9	70798128	70952226	-	2150	protein_coding	lipase, hepatic [Source:MGI Symbol;Acc:MGI:96216]	-	2312	1876	2192	2029	1863	1728	1790	1876	75.487	63.5109	71.5351	67.081	46.6663	48.4603	45.058	48.3508
ENSMUSG00000109764	4115.83	4535.71	4157.26	3266.15	2503.92	2669.83	2438.29	2137.68	4018.74	2437.43	0.721425	1.23e-07	2.7e-05	Klkb1	8	45266689	45294859	-	5249	protein_coding	kallikrein B, plasma 1 [Source:MGI Symbol;Acc:MGI:102849]	-	3719	3984	3795	2917	2950	2824	2871	2447	49.7362	55.2454	50.7285	39.5017	30.2673	32.4391	29.6015	25.8325
ENSMUSG00000017009	4743.33	5143.66	4432.22	5300.64	3344.22	2681.17	3333.44	3279.47	4904.96	3159.57	0.634382	1.74e-07	3.63e-05	Sdc4	2	164424247	164443887	-	2547	protein_coding	syndecan 4 [Source:MGI Symbol;Acc:MGI:1349164]	-	4286	4518	4046	4734	3940	2836	3925	3754	118.126	129.113	111.459	132.116	83.3098	67.1364	83.4003	81.6723
ENSMUSG00000060981	36.5212	30.739	59.1547	34.7106	7.63909	2.83622	13.5885	6.11515	40.2814	7.54475	2.4053	1.83e-07	3.76e-05	Hist1h4h	13	23531050	23531519	+	470	protein_coding	histone cluster 1, H4h [Source:MGI Symbol;Acc:MGI:2448427]	-	33	27	54	31	9	3	16	7	4.92877	4.18138	8.06145	4.68835	1.03127	0.384861	1.84238	0.825296
ENSMUSG00000032115	1614.68	1369.59	2173.39	1958.35	892.925	869.774	1050.56	560.846	1779	843.527	1.07655	2.01e-07	4.06e-05	Hyou1	9	44379490	44392369	+	7230	protein_coding	hypoxia up-regulated 1 [Source:MGI Symbol;Acc:MGI:108030]	-	1459	1203	1984	1749	1052	920	1237	642	14.1658	12.111	19.254	17.1952	7.83621	7.67238	9.25952	4.92046
ENSMUSG00000064350	178.179	158.249	143.505	100.773	50.9273	23.6352	73.8877	41.9324	145.176	47.5956	1.60503	2.54e-07	4.98e-05	mt-Ty	MT	5260	5326	-	67	Mt_tRNA	mitochondrially encoded tRNA tyrosine [Source:MGI Symbol;Acc:MGI:102470]	-	161	139	131	90	60	25	87	48	168.684	151.006	137.187	95.4825	48.2286	22.4981	70.2751	39.6987
ENSMUSG00000045294	648.528	719.52	973.862	1182.4	322.539	540.772	371.986	313.62	881.077	387.229	1.1867	2.74e-07	5.28e-05	Insig1	5	28071363	28078662	+	3093	protein_coding	insulin induced gene 1 [Source:MGI Symbol;Acc:MGI:1916289]	-	586	632	889	1056	380	572	438	359	13.2997	14.8727	20.1669	24.2683	6.61656	11.1506	7.66392	6.43167
ENSMUSG00000087516	122.844	63.7549	94.2093	62.7029	33.1027	25.526	33.9714	19.219	85.8778	27.9548	1.61784	2.84e-07	5.37e-05	Tbx3os1	5	119570130	119671365	-	3167	antisense	T-box 3, opposite strand 1 [Source:MGI Symbol;Acc:MGI:3780472]	-	111	56	86	56	39	27	40	22	2.46036	1.28704	1.90532	1.25689	0.663201	0.514039	0.683548	0.384932
ENSMUSG00000022389	1459.74	1510.76	1536.93	1579.89	1021.09	1155.29	1042.07	982.791	1521.83	1050.31	0.535251	2.86e-07	5.37e-05	Tef	15	81802421	81826863	+	7867	protein_coding	thyrotroph embryonic factor [Source:MGI Symbol;Acc:MGI:98663]	TF_bZIP	1319	1327	1403	1411	1203	1222	1227	1125	11.7695	12.2777	12.5131	12.7489	8.23541	9.36575	8.44097	7.92415
ENSMUSG00000046598	4132.43	3835.54	4676.51	4409.36	2542.97	2694.41	3189.06	2618.16	4263.46	2761.15	0.626747	2.93e-07	5.42e-05	Bdh1	16	31422280	31458901	+	3888	protein_coding	3-hydroxybutyrate dehydrogenase, type 1 [Source:MGI Symbol;Acc:MGI:1919161]	-	3734	3369	4269	3938	2996	2850	3755	2997	67.4172	63.0708	77.0401	71.9956	41.4996	44.1977	52.2686	42.714
ENSMUSG00000022877	10719.5	11537.4	13716.2	13650.2	8408.09	8244.89	8175.21	7822.14	12405.8	8162.58	0.603925	2.99e-07	5.46e-05	Hrg	16	22951072	22961656	+	1994	protein_coding	histidine-rich glycoprotein [Source:MGI Symbol;Acc:MGI:2146636]	-	9686	10134	12521	12191	9906	8721	9626	8954	340.99	369.921	440.586	434.581	267.548	263.707	261.263	248.829
ENSMUSG00000038576	511.297	429.207	620.029	547.531	312.354	270.386	333.769	232.376	527.016	287.221	0.875415	3.16e-07	5.61e-05	Susd4	1	182763860	182896591	+	3858	protein_coding	sushi domain containing 4 [Source:MGI Symbol;Acc:MGI:2138351]	-	462	377	566	489	368	286	393	266	8.40626	7.11267	10.2937	9.00954	5.13705	4.46976	5.51299	3.82058
ENSMUSG00000024014	205.847	222.004	292.487	407.569	146.84	59.5606	110.407	92.6008	281.977	102.352	1.46022	3.54e-07	6.19e-05	Pim1	17	29490812	29496111	+	2638	protein_coding	proviral integration site 1 [Source:MGI Symbol;Acc:MGI:97584]	-	186	195	267	364	173	63	130	106	4.9495	5.38039	7.10156	9.80805	3.53183	1.43995	2.66701	2.22659
ENSMUSG00000030284	918.563	1099.77	1196.24	989.811	712.133	454.74	638.661	539.006	1051.1	586.135	0.842062	4.41e-07	7.62e-05	Creld1	6	113483297	113493343	+	4251	protein_coding	cysteine-rich with EGF-like domains 1 [Source:MGI Symbol;Acc:MGI:2152539]	-	830	966	1092	884	839	481	752	617	13.706	16.5402	18.0239	14.7815	10.6292	6.82236	9.57378	8.04273
ENSMUSG00000032575	1712.07	1411.72	2029.88	1110.74	901.412	435.832	704.906	352.931	1566.1	598.77	1.38684	4.6e-07	7.84e-05	Manf	9	106838312	106891979	-	3524	protein_coding	mesencephalic astrocyte-derived neurotrophic factor [Source:MGI Symbol;Acc:MGI:1922090]	-	1547	1240	1853	992	1062	461	830	404	30.8161	25.6118	36.8941	20.0093	16.23	7.88761	12.7467	6.35265
ENSMUSG00000031955	581.019	656.904	686.852	653.902	465.984	260.932	345.658	304.884	644.669	344.365	0.903782	8.2e-07	0.000130934	Bcar1	8	111710474	111743809	-	4547	protein_coding	breast cancer anti-estrogen resistance 1 [Source:MGI Symbol;Acc:MGI:108091]	-	525	577	627	584	549	276	407	349	8.10508	9.23644	9.6752	9.12944	6.50243	3.65986	4.84425	4.25314
ENSMUSG00000026317	977.218	1124.82	1320.03	1163.36	649.323	767.67	735.48	530.27	1146.36	670.686	0.773574	8.31e-07	0.000131191	Cln8	8	14881335	14901720	+	7606	protein_coding	ceroid-lipofuscinosis, neuronal 8 [Source:MGI Symbol;Acc:MGI:1349447]	-	883	988	1205	1039	765	812	866	607	8.14943	9.45484	11.116	9.70992	5.41669	6.43695	6.16195	4.42223
ENSMUSG00000042622	37.6279	71.7243	72.3002	53.7454	14.4294	24.5806	12.7393	20.9662	58.8494	18.1789	1.70028	9.18e-07	0.000140048	Maff	15	79346621	79359076	+	2594	protein_coding	v-maf musculoaponeurotic fibrosarcoma oncogene family, protein F (avian) [Source:MGI Symbol;Acc:MGI:96910]	TF_bZIP	34	63	66	48	17	26	15	24	0.920093	1.76776	1.78522	1.31531	0.352945	0.604344	0.312952	0.512685
ENSMUSG00000031445	4535.27	4022.25	4759.76	4510.13	3354.41	3156.71	2877.37	2800.74	4456.85	3047.31	0.54853	9.5e-07	0.000142914	Proz	8	13060914	13076026	+	5549	protein_coding	protein Z, vitamin K-dependent plasma glycoprotein [Source:MGI Symbol;Acc:MGI:1860488]	-	4098	3533	4345	4028	3952	3339	3388	3206	51.8418	46.3428	54.9405	51.5978	38.3558	36.2813	33.0435	32.0153
ENSMUSG00000023272	781.332	684.227	984.816	562.087	465.984	274.168	338.864	193.937	753.116	318.238	1.24242	9.84e-07	0.000146327	Creld2	15	88819646	88826683	+	1366	protein_coding	cysteine-rich with EGF-like domains 2 [Source:MGI Symbol;Acc:MGI:1923987]	-	706	601	899	502	549	290	399	222	36.2808	32.0241	46.177	26.1222	21.6446	12.8005	15.8081	9.00558
ENSMUSG00000075517	1851.51	1796.52	2109.85	1422.01	915.842	958.642	1133.79	569.582	1794.98	894.465	1.00487	1.04e-06	0.000152305	Cyp2d37-ps	15	82688750	82693148	-	2010	transcribed_unprocessed_pseudogene	cytochrome P450, family 2, subfamily d, polypeptide 37, pseudogene [Source:MGI Symbol;Acc:MGI:3721937]	-	1673	1578	1926	1270	1079	1014	1335	652	58.4282	57.1432	67.2322	44.9122	28.9104	30.4174	35.9453	17.9747
ENSMUSG00000060862	192.566	204.927	166.51	172.433	61.1127	84.1412	120.598	60.2779	184.109	81.5325	1.17473	1.09e-06	0.000153391	Zbtb40	4	136979732	137048801	-	10710	protein_coding	zinc finger and BTB domain containing 40 [Source:MGI Symbol;Acc:MGI:2682254]	ZBTB	174	180	152	154	72	89	142	69	1.14047	1.22331	0.995798	1.02209	0.362053	0.50105	0.717556	0.357001
ENSMUSG00000097691	325.371	319.913	399.842	365.021	112.04	183.409	231.005	158.994	352.537	171.362	1.04106	1.08e-06	0.000153391	9030616G12Rik	10	128971197	128978115	+	644	lincRNA	RIKEN cDNA 9030616G12 gene [Source:MGI Symbol;Acc:MGI:1924949]	-	294	281	365	326	132	194	272	182	32.0468	31.7595	39.7671	35.9822	11.0387	18.1634	22.8581	15.6601
ENSMUSG00000066026	1746.38	1748.71	1809.7	1682.9	1347.87	1135.43	1093.88	1229.14	1746.92	1201.58	0.539772	1.11e-06	0.00015395	Dhrs3	4	144892827	144928209	+	2927	protein_coding	dehydrogenase/reductase (SDR family) member 3 [Source:MGI Symbol;Acc:MGI:1315215]	-	1578	1536	1652	1503	1588	1201	1288	1407	37.8449	38.1964	39.6009	36.5	29.2184	24.7401	23.815	26.6367
ENSMUSG00000027954	351.931	514.593	629.888	502.743	283.495	225.007	286.209	261.204	499.789	263.979	0.920375	1.13e-06	0.000156075	Efna1	3	89271733	89281142	-	1830	protein_coding	ephrin A1 [Source:MGI Symbol;Acc:MGI:103236]	-	318	452	575	449	334	238	337	299	12.1983	17.978	22.0462	17.4402	9.82933	7.84163	9.96634	9.05377
ENSMUSG00000042202	1307.02	1346.82	1207.19	1352.59	830.114	932.171	949.499	933.87	1303.41	911.414	0.51615	1.39e-06	0.000188886	Slc35e2	4	155601416	155623340	+	6574	protein_coding	solute carrier family 35, member E2 [Source:MGI Symbol;Acc:MGI:2444240]	-	1181	1183	1102	1208	978	986	1118	1069	12.6108	13.0981	11.7617	13.0615	8.01194	9.04332	9.20384	9.01068
ENSMUSG00000067225	9028.48	6939.04	9485.57	9305.79	5338.87	6136.63	3938.13	4283.22	8689.72	4924.21	0.819479	1.53e-06	0.000206396	Cyp2c54	19	40037941	40073811	-	1769	protein_coding	cytochrome P450, family 2, subfamily c, polypeptide 54 [Source:MGI Symbol;Acc:MGI:3642960]	-	8158	6095	8659	8311	6290	6491	4637	4903	323.727	250.784	343.445	333.95	191.492	221.24	141.862	153.583
ENSMUSG00000054619	2411.5	3164.98	3031.13	2840.67	2037.94	1966.45	1729.99	1709.62	2862.07	1861	0.621002	1.55e-06	0.000206396	Mettl7a1	15	100304140	100328662	+	2595	protein_coding	methyltransferase like 7A1 [Source:MGI Symbol;Acc:MGI:1916523]	-	2179	2780	2767	2537	2401	2080	2037	1957	58.9444	77.976	74.8151	69.4927	49.8291	48.3289	42.4825	41.7891
ENSMUSG00000061947	1869.22	1776.03	1942.25	1831.82	1316.47	1382.18	1385.18	1202.06	1854.83	1321.47	0.489237	1.73e-06	0.000223435	Serpina10	12	103614786	103631444	-	3498	protein_coding	serine (or cysteine) peptidase inhibitor, clade A (alpha-1 antiproteinase, antitrypsin), member 10 [Source:MGI Symbol;Acc:MGI:2667725]	-	1689	1560	1773	1636	1551	1462	1631	1376	33.8948	32.4607	35.5636	33.2445	23.8792	25.2004	25.2343	21.7976
ENSMUSG00000050423	234.621	202.65	147.887	150.039	44.137	14.1811	27.1771	98.7159	183.799	46.0528	1.99505	2.35e-06	0.000282169	Ppp1r3g	13	35958839	35970388	+	2694	protein_coding	protein phosphatase 1, regulatory subunit 3G [Source:MGI Symbol;Acc:MGI:1923737]	-	212	178	135	134	52	15	32	113	5.5241	4.80924	3.51604	3.5356	1.03952	0.335718	0.642849	2.32429
ENSMUSG00000024807	1390.02	1327.47	1855.7	1388.42	967.618	610.733	949.499	782.739	1490.4	827.647	0.8483	2.36e-06	0.000282169	Syvn1	19	6046576	6053712	+	4772	protein_coding	synovial apoptosis inhibitor 1, synoviolin [Source:MGI Symbol;Acc:MGI:1921376]	-	1256	1166	1694	1240	1140	646	1118	896	18.4762	17.7849	24.9075	18.4704	12.8657	8.1623	12.6794	10.4044
ENSMUSG00000030364	32.0944	54.6471	48.2001	42.5484	17.8245	12.2903	8.49284	2.62078	44.3725	10.3071	2.10564	2.49e-06	0.000295581	Clec2h	6	128662385	128677374	+	2709	protein_coding	C-type lectin domain family 2, member h [Source:MGI Symbol;Acc:MGI:2136934]	-	29	48	44	38	21	13	10	3	0.75147	1.28969	1.13962	0.997082	0.417483	0.289344	0.199778	0.0613651
ENSMUSG00000097930	138.338	128.648	136.932	152.279	69.6006	67.1239	64.5456	92.6008	139.049	73.4677	0.920265	3.17e-06	0.000356699	C330002G04Rik	19	23037390	23075853	-	2054	lincRNA	RIKEN cDNA C330002G04 gene [Source:MGI Symbol;Acc:MGI:1924860]	-	125	113	125	136	82	71	76	106	4.27201	4.00435	4.26999	4.70646	2.15002	2.0842	2.00249	2.85966
ENSMUSG00000044197	1019.27	954.047	1236.77	1100.66	719.772	782.797	672.633	674.413	1077.69	712.404	0.597539	3.24e-06	0.000361776	Gpr146	5	139377697	139396415	+	6786	protein_coding	G protein-coupled receptor 146 [Source:MGI Symbol;Acc:MGI:1933113]	-	921	838	1129	983	848	828	792	772	9.52727	8.98843	11.6734	10.2966	6.72993	7.35694	6.31638	6.30395
ENSMUSG00000030357	1734.2	2094.81	2063.84	1692.98	1363.15	1144.89	1329.98	1205.56	1896.46	1260.89	0.588666	3.61e-06	0.000394278	Fkbp4	6	128429735	128438677	-	2795	protein_coding	FK506 binding protein 4 [Source:MGI Symbol;Acc:MGI:95543]	-	1567	1840	1884	1512	1606	1211	1566	1380	39.3559	47.917	47.2951	38.4526	30.9451	26.1242	30.3226	27.3594
ENSMUSG00000054827	17130.6	15375.2	20422.6	20095.2	11941.6	13319.8	10128.6	11425.7	18255.9	11703.9	0.641397	3.95e-06	0.000422341	Cyp2c50	19	40089688	40113950	+	2918	protein_coding	cytochrome P450, family 2, subfamily c, polypeptide 50 [Source:MGI Symbol;Acc:MGI:2147497]	-	15479	13505	18643	17947	14069	14089	11926	13079	372.375	336.87	448.278	437.183	259.661	291.122	221.19	248.37
ENSMUSG00000055065	3379.87	2908.82	3028.94	2882.1	2286.63	2171.6	2220.88	1987.42	3049.93	2166.63	0.493317	4.12e-06	0.000437137	Ddx17	15	79527736	79546741	-	7643	protein_coding	DEAD (Asp-Glu-Ala-Asp) box polypeptide 17 [Source:MGI Symbol;Acc:MGI:1914290]	-	3054	2555	2765	2574	2694	2297	2615	2275	28.0497	24.3322	25.3833	23.9387	18.9829	18.1208	18.5167	16.494
ENSMUSG00000032898	2547.63	2372.59	3058.52	3556.15	1760.39	1883.25	1537.2	1872.98	2883.72	1763.46	0.709618	4.16e-06	0.000437884	Fbxo21	5	117976730	118010201	+	5545	protein_coding	F-box protein 21 [Source:MGI Symbol;Acc:MGI:1924223]	-	2302	2084	2792	3176	2074	1992	1810	2144	29.1425	27.3558	35.329	40.7132	20.1435	21.6605	17.6658	21.4256
ENSMUSG00000009092	36.5212	48.9547	82.1593	51.506	16.127	24.5806	14.4378	7.86233	54.7853	15.7519	1.80441	4.36e-06	0.00044806	Derl3	10	75893413	75895941	+	1993	protein_coding	Der1-like domain family, member 3 [Source:MGI Symbol;Acc:MGI:1917627]	-	33	43	75	46	19	26	17	9	1.16233	1.57042	2.64041	1.64062	0.513422	0.786587	0.461635	0.250233
ENSMUSG00000033416	3085.49	3689.82	3926.12	3758.82	2545.51	2291.67	2691.38	2335.99	3615.06	2466.14	0.551681	4.74e-06	0.000475329	Gucd1	10	75351111	75517972	-	8206	protein_coding	guanylyl cyclase domain containing 1 [Source:MGI Symbol;Acc:MGI:1916028]	-	2788	3241	3584	3357	2999	2424	3169	2674	23.8498	28.7476	30.6446	29.0788	19.6822	17.8107	20.9001	18.0567
ENSMUSG00000072115	4674.71	4253.37	3969.94	3005.26	2765.35	1174.19	1854.84	1853.76	3975.82	1912.04	1.056	4.79e-06	0.000476658	Ang	14	51091150	51102009	+	1202	protein_coding	angiogenin, ribonuclease, RNase A family, 5 [Source:MGI Symbol;Acc:MGI:88022]	-	4224	3736	3624	2684	3258	1242	2184	2122	246.685	226.233	211.544	158.721	145.974	62.3014	98.3343	97.8251
ENSMUSG00000038745	3668.72	3479.2	3668.69	2384.95	2323.13	1877.58	1813.22	1637.11	3300.39	1912.76	0.786956	4.99e-06	0.000493	Nlrp6	7	140920902	140929192	+	5081	protein_coding	NLR family, pyrin domain containing 6 [Source:MGI Symbol;Acc:MGI:2141990]	-	3315	3056	3349	2130	2737	1986	2135	1874	45.7991	43.7782	46.247	29.798	29.0104	23.5673	22.7408	20.4376
ENSMUSG00000025195	929.63	815.152	764.629	1140.97	599.244	588.988	530.802	524.155	912.595	560.797	0.702555	5.05e-06	0.000494797	Dnmbp	19	43846821	43940191	-	8264	protein_coding	dynamin binding protein [Source:MGI Symbol;Acc:MGI:1917352]	-	840	716	698	1019	706	623	625	600	7.13529	6.30633	5.92628	8.76476	4.6009	4.54547	4.09305	4.02319
ENSMUSG00000005373	2720.27	2718.69	2630.19	2009.85	1779.91	1187.43	1612.79	1478.12	2519.75	1514.56	0.734182	5.18e-06	0.000504015	Mlxipl	5	135089890	135138382	+	5538	protein_coding	MLX interacting protein-like [Source:MGI Symbol;Acc:MGI:1927999]	bHLH	2458	2388	2401	1795	2097	1256	1899	1692	31.1567	31.3859	30.4198	23.0392	20.3927	13.6747	18.5579	16.93
ENSMUSG00000002910	218.02	268.682	204.851	193.707	151.933	107.776	104.462	118.809	221.315	120.745	0.872972	5.37e-06	0.000518512	Arrdc2	8	70835129	70839720	-	3232	protein_coding	arrestin domain containing 2 [Source:MGI Symbol;Acc:MGI:1918057]	-	197	236	187	173	179	114	123	136	4.27876	5.31489	4.05964	3.80479	2.9827	2.12674	2.05964	2.33172
ENSMUSG00000028238	100.71	36.4314	82.1593	98.5332	28.8588	19.8535	16.1364	34.9437	79.4585	24.9481	1.67083	5.67e-06	0.000532938	Atp6v0d2	4	19876841	19922605	-	2716	protein_coding	ATPase, H+ transporting, lysosomal V0 subunit D2 [Source:MGI Symbol;Acc:MGI:1924415]	-	91	32	75	88	34	21	19	40	2.35198	0.857579	1.93753	2.30308	0.674183	0.466198	0.3786	0.816093
ENSMUSG00000057103	991.606	973.401	1264.16	920.39	754.572	513.356	524.857	644.711	1037.39	609.374	0.767337	6.02e-06	0.000560391	Nat8f1	6	85910154	85915687	-	1345	protein_coding	N-acetyltransferase 8 (GCN5-related) family member 1 [Source:MGI Symbol;Acc:MGI:1913366]	-	896	855	1154	822	889	543	618	738	46.7637	46.2698	60.2006	43.4416	35.5966	24.3421	24.867	30.4049
ENSMUSG00000076281	301.023	343.821	306.728	333.669	177.397	56.7244	63.6963	167.73	321.31	116.387	1.46384	6.27e-06	0.000579269	Gm24270	9	56223715	56223771	-	57	miRNA	predicted gene, 24270 [Source:MGI Symbol;Acc:MGI:5454047]	-	272	302	280	298	209	60	75	192	334.979	385.643	344.668	371.619	197.469	63.4683	71.2104	186.653
ENSMUSG00000116993	108.457	135.479	102.973	86.2166	51.776	45.3795	63.6963	48.9212	108.281	52.4432	1.04374	6.5e-06	0.000596393	AC135964.2	16	86770227	86806513	-	2016	lincRNA	novel transcript	-	98	119	94	77	61	48	75	56	3.41239	4.29645	3.27156	2.71492	1.62955	1.43559	2.01339	1.53924
ENSMUSG00000027313	37.6279	37.5699	15.3364	26.8727	5.94151	0.945406	1.69857	9.60951	29.3517	4.54875	2.68039	6.78e-06	0.000617975	Chac1	2	119351229	119354381	+	1637	protein_coding	ChaC, cation transport regulator 1 [Source:MGI Symbol;Acc:MGI:1916315]	-	34	33	14	24	7	1	2	11	1.45799	1.4673	0.600063	1.04212	0.230292	0.0368326	0.0661208	0.372352
ENSMUSG00000034382	396.2	401.884	463.378	474.751	314.051	209.88	275.168	209.662	434.053	252.19	0.782433	6.96e-06	0.000617975	AI661453	17	47436615	47470638	+	5056	protein_coding	expressed sequence AI661453 [Source:MGI Symbol;Acc:MGI:2146908]	-	358	353	423	424	370	222	324	240	4.97049	5.08184	5.87017	5.96094	3.94115	2.64744	3.46813	2.63035
ENSMUSG00000028479	2002.02	2710.72	2337.71	2559.62	1768.02	1523.05	1428.5	1604.79	2402.52	1581.09	0.603542	7.34e-06	0.000638064	Gne	4	44034075	44084177	-	6358	protein_coding	glucosamine (UDP-N-acetyl)-2-epimerase/N-acetylmannosamine kinase [Source:MGI Symbol;Acc:MGI:1354951]	-	1809	2381	2134	2286	2083	1611	1682	1837	19.9729	27.2579	23.55	25.5571	17.644	15.2776	14.3173	16.0102
ENSMUSG00000020429	10059.9	9674.81	6418.28	11329.1	5690.27	3925.33	5341.15	5796.28	9370.53	5188.26	0.852831	7.89e-06	0.00068084	Igfbp1	11	7197782	7202546	+	1525	protein_coding	insulin-like growth factor binding protein 1 [Source:MGI Symbol;Acc:MGI:96436]	-	9090	8498	5859	10118	6704	4152	6289	6635	418.424	405.602	269.57	471.608	236.751	164.16	223.187	241.091
ENSMUSG00000028654	231.301	227.696	201.564	353.824	113.738	133.302	118.9	156.373	253.596	130.578	0.9579	8.06e-06	0.00069065	Mycl	4	122995652	123002485	+	4038	protein_coding	v-myc avian myelocytomatosis viral oncogene lung carcinoma derived [Source:MGI Symbol;Acc:MGI:96799]	bHLH	209	200	184	316	134	141	140	179	3.63331	3.6051	3.19719	5.56259	1.78717	2.10539	1.87637	2.45638
ENSMUSG00000106106	22552.4	32442.2	26665.6	21498.2	17731.2	6624.46	10887	12563.1	25789.6	11951.4	1.10958	8.37e-06	0.000708282	CT010467.1	17	39846353	39848827	-	2466	rRNA	18s RNA, related sequence 5	-	20378	28496	24342	19200	20890	7007	12819	14381	580.085	841.094	692.597	553.432	456.22	171.325	281.331	323.151
ENSMUSG00000025577	146.085	179.88	228.951	192.588	119.679	58.6152	83.2298	95.2216	186.876	89.1864	1.0651	8.86e-06	0.000737093	Cbx2	11	119022962	119031270	+	4257	protein_coding	chromobox 2 [Source:MGI Symbol;Acc:MGI:88289]	-	132	158	209	172	141	62	98	109	2.17667	2.70151	3.44477	2.87198	1.78379	0.87815	1.24589	1.41884
ENSMUSG00000038224	10621	10862.2	10523	12045.7	8206.93	7678.59	6905.53	8508.79	11013	7824.96	0.493048	8.89e-06	0.000737093	Serpinf2	11	75431732	75439591	-	2324	protein_coding	serine (or cysteine) peptidase inhibitor, clade F, member 2 [Source:MGI Symbol;Acc:MGI:107173]	-	9597	9541	9606	10758	9669	8122	8131	9740	289.883	298.821	290.017	329.042	224.065	210.721	189.35	232.237
ENSMUSG00000022676	39.8413	111.571	78.8729	31.3515	22.0685	17.0173	16.1364	18.3454	65.4092	18.3919	1.82913	9.04e-06	0.000745184	Snai2	16	14705852	14709385	+	2021	protein_coding	snail family zinc finger 2 [Source:MGI Symbol;Acc:MGI:1096393]	zf-C2H2	36	98	72	28	26	18	19	21	1.25043	3.5295	2.49967	0.9848	0.692844	0.537015	0.508797	0.575788
ENSMUSG00000000326	6158.8	5719.73	7340.66	6160.56	4745.57	3255.98	4210.75	4071.81	6344.94	4071.03	0.640143	1.04e-05	0.000847321	Comt	16	18406886	18426852	-	2532	protein_coding	catechol-O-methyltransferase [Source:MGI Symbol;Acc:MGI:88470]	-	5565	5024	6701	5502	5591	3444	4958	4661	154.285	144.424	185.692	154.459	118.92	82.0125	105.974	102.006
ENSMUSG00000032754	982.752	1262.58	1046.16	1091.7	780.036	501.065	507.022	743.427	1095.8	632.888	0.791618	1.17e-05	0.000941774	Slc8b1	5	120511168	120534024	+	3463	protein_coding	solute carrier family 8 (sodium/lithium/calcium exchanger), member B1 [Source:MGI Symbol;Acc:MGI:2180781]	-	888	1109	955	975	919	530	597	851	18.0005	23.3095	19.3494	20.0128	14.292	9.22792	9.32994	13.6172
ENSMUSG00000051506	239.048	126.371	177.464	185.869	108.645	93.5952	65.3949	85.612	182.188	88.3117	1.04544	1.2e-05	0.000952384	Wdfy4	14	32959547	33185508	-	10552	protein_coding	WD repeat and FYVE domain containing 4 [Source:MGI Symbol;Acc:MGI:3584510]	-	216	111	162	166	128	99	77	98	1.43695	0.76567	1.0772	1.11823	0.653287	0.565693	0.394923	0.514637
ENSMUSG00000047797	9102.63	9591.7	10284.2	9052.74	7527.05	5107.09	6204.02	6311.7	9507.81	6287.46	0.596579	1.21e-05	0.000953336	Gjb1	X	101376378	101385629	+	1707	protein_coding	gap junction protein, beta 1 [Source:MGI Symbol;Acc:MGI:95719]	-	8225	8425	9388	8085	8868	5402	7305	7225	338.24	359.244	385.884	336.669	279.783	190.81	231.603	234.538
ENSMUSG00000026203	900.856	972.263	1012.2	833.053	677.333	414.088	579.212	589.675	929.594	565.077	0.717566	1.29e-05	0.00100033	Dnajb2	1	75236406	75245692	+	4249	protein_coding	DnaJ heat shock protein family (Hsp40) member B2 [Source:MGI Symbol;Acc:MGI:1928739]	-	814	854	924	744	798	438	682	675	13.4481	14.6293	15.2582	12.4464	10.1145	6.21538	8.68669	8.80291
ENSMUSG00000022844	1103.38	1242.08	1234.58	1204.79	881.89	904.754	684.523	757.404	1196.21	807.143	0.567829	1.36e-05	0.00104026	Pdia5	16	35397312	35490873	-	2771	protein_coding	protein disulfide isomerase associated 5 [Source:MGI Symbol;Acc:MGI:1919849]	-	997	1091	1127	1076	1039	957	806	867	25.257	28.6577	28.5368	27.6015	20.1933	20.8236	15.7418	17.3377
ENSMUSG00000026981	90.7496	128.648	141.314	110.85	36.4979	71.8509	43.3135	62.025	117.89	53.4218	1.1455	1.47e-05	0.00110885	Il1rn	2	24336853	24351494	+	5535	protein_coding	interleukin 1 receptor antagonist [Source:MGI Symbol;Acc:MGI:96547]	-	82	113	129	99	43	76	51	71	1.03997	1.48599	1.63527	1.27138	0.418388	0.827898	0.498666	0.710804
ENSMUSG00000051510	1163.14	1477.75	1599.37	1230.55	965.92	666.512	914.679	805.452	1367.7	838.141	0.706149	1.46e-05	0.00110885	Mafg	11	120625117	120633600	-	5613	protein_coding	v-maf musculoaponeurotic fibrosarcoma oncogene family, protein G (avian) [Source:MGI Symbol;Acc:MGI:96911]	TF_bZIP	1051	1298	1460	1099	1138	705	1077	922	13.1441	16.8319	18.2505	13.9174	10.9188	7.57312	10.3843	9.10218
ENSMUSG00000020593	1464.17	1425.38	1020.97	2492.44	967.618	776.179	683.673	525.029	1600.74	738.125	1.11676	1.48e-05	0.00111228	Lpin1	12	16535669	16610966	-	9665	protein_coding	lipin 1 [Source:MGI Symbol;Acc:MGI:1891340]	-	1323	1252	932	2226	1140	821	805	601	9.60906	9.42879	6.76599	16.3712	6.35231	5.12179	4.50766	3.44574
ENSMUSG00000078683	463.708	1048.54	878.557	614.713	375.164	240.133	441.628	177.339	751.38	308.566	1.28348	1.58e-05	0.00116765	Mup1	4	60498012	60501960	-	1584	protein_coding	major urinary protein 1 [Source:MGI Symbol;Acc:MGI:97233]	-	419	921	802	549	442	254	520	203	18.5687	42.3212	35.5252	24.6362	15.0278	9.6685	17.7666	7.1015
ENSMUSG00000050390	522.364	656.904	823.784	896.876	450.706	363.981	456.915	400.979	724.982	418.145	0.793611	1.72e-05	0.00125599	C77080	4	129219578	129261404	-	5770	protein_coding	expressed sequence C77080 [Source:MGI Symbol;Acc:MGI:2140651]	-	472	577	752	801	531	385	538	459	5.74234	7.2787	9.14448	9.86763	4.95618	4.02314	5.04619	4.40805
ENSMUSG00000021460	624.18	588.595	645.224	599.037	445.613	457.577	394.917	444.658	614.259	435.691	0.495977	1.94e-05	0.00139496	Auh	13	52835119	52929681	-	9580	protein_coding	AU RNA binding protein/enoyl-coenzyme A hydratase [Source:MGI Symbol;Acc:MGI:1338011]	-	564	517	589	535	525	484	465	509	4.13272	3.92807	4.31387	3.96958	2.95136	3.04621	2.6269	2.94416
ENSMUSG00000023495	338.651	375.699	360.405	262.009	229.173	172.064	183.445	215.777	334.191	200.115	0.739127	1.98e-05	0.00140962	Pcbp4	9	106453291	106464012	+	4268	protein_coding	poly(rC) binding protein 4 [Source:MGI Symbol;Acc:MGI:1890471]	-	306	330	329	234	270	182	216	247	5.03292	5.62786	5.40865	3.89715	3.40697	2.57115	2.73896	3.20687
ENSMUSG00000039519	2174.67	4495.86	7101.85	3254.95	1792.64	1889.87	2224.27	1322.62	4256.83	1807.35	1.23591	2.06e-05	0.00145535	Cyp7b1	3	18071950	18243338	-	2166	protein_coding	cytochrome P450, family 7, subfamily b, polypeptide 1 [Source:MGI Symbol;Acc:MGI:104978]	-	1965	3949	6483	2907	2112	1999	2619	1514	63.6835	132.703	210.007	95.3988	52.5127	55.6461	65.4386	38.7326
ENSMUSG00000039568	479.202	503.209	433.801	418.766	344.608	136.139	180.048	229.755	458.745	222.637	1.04195	2.17e-05	0.00151144	Ubald1	16	4874778	4880315	-	5538	protein_coding	UBA-like domain containing 1 [Source:MGI Symbol;Acc:MGI:1916255]	-	433	442	396	374	406	144	212	263	5.48855	5.80929	5.01718	4.80037	3.94822	1.5678	2.07176	2.63155
ENSMUSG00000037621	745.918	717.243	704.379	594.558	510.97	257.151	397.465	380.886	690.525	386.618	0.835986	2.18e-05	0.00151144	Atoh8	6	72206177	72235577	-	2507	protein_coding	atonal bHLH transcription factor 8 [Source:MGI Symbol;Acc:MGI:1918343]	bHLH	674	630	643	531	602	272	468	436	18.8725	18.2911	17.9959	15.0555	12.9321	6.54177	10.103	9.63699
ENSMUSG00000022445	13415.4	13374.9	14187.3	13177.7	10845	10094.1	9850.84	8496.56	13538.8	9821.62	0.463071	2.2e-05	0.00151144	Cyp2d26	15	82790101	82794294	-	1792	protein_coding	cytochrome P450, family 2, subfamily d, polypeptide 26 [Source:MGI Symbol;Acc:MGI:1923529]	-	12122	11748	12951	11769	12777	10677	11599	9726	474.853	477.177	507.087	466.829	383.99	359.246	350.299	300.75
ENSMUSG00000028536	142.765	135.479	169.796	122.047	81.4836	53.8882	51.8063	93.4744	142.522	70.1631	1.02142	2.28e-05	0.00155542	2610528J11Rik	4	118526999	118530228	+	1202	protein_coding	RIKEN cDNA 2610528J11 gene [Source:MGI Symbol;Acc:MGI:1913701]	-	129	119	155	109	96	57	61	107	7.5337	7.20603	9.04783	6.44582	4.30126	2.85924	2.74652	4.93275
ENSMUSG00000028445	405.053	430.346	354.928	353.824	213.894	183.409	193.637	302.263	386.038	223.301	0.789254	2.33e-05	0.00157523	Enho	4	41638144	41640324	-	1269	protein_coding	energy homeostasis associated [Source:MGI Symbol;Acc:MGI:1916888]	-	366	378	324	316	252	194	228	346	20.2461	21.6812	17.9143	17.7003	10.6947	9.21766	9.72367	15.1086
ENSMUSG00000018442	1357.92	1486.86	1534.74	1307.8	1052.5	981.332	1097.27	931.249	1421.83	1015.59	0.485296	2.37e-05	0.00159032	Derl2	11	71007164	71019841	-	8049	protein_coding	Der1-like domain family, member 2 [Source:MGI Symbol;Acc:MGI:2151483]	-	1227	1306	1401	1168	1240	1038	1292	1066	10.701	11.8101	12.2127	10.3147	8.29676	7.77564	8.68715	7.33879
ENSMUSG00000030157	2029.69	2125.54	1706.72	1358.19	1399.65	781.851	881.557	815.935	1805.04	969.748	0.896138	2.45e-05	0.00162497	Clec2d	6	129180615	129186534	+	1213	protein_coding	C-type lectin domain family 2, member d [Source:MGI Symbol;Acc:MGI:2135589]	-	1834	1867	1558	1213	1649	827	1038	934	106.136	112.031	90.1206	71.0814	73.213	41.1079	46.312	42.6673
ENSMUSG00000048489	1429.86	2376.01	2535.98	1753.44	493.994	188.136	913.829	390.496	2023.82	496.614	2.02667	2.49e-05	0.00163668	Depp1	6	116650609	116652794	+	1358	protein_coding	DEPP1 autophagy regulator [Source:MGI Symbol;Acc:MGI:1918730]	-	1292	2087	2315	1566	582	199	1076	447	66.786	111.86	119.61	81.9687	23.0808	8.83556	42.8814	18.2397
ENSMUSG00000035769	2104.95	1958.19	2213.92	1928.12	1509.14	1455.93	1560.98	1209.93	2051.29	1433.99	0.51649	2.48e-05	0.00163668	Xylb	9	119357381	119393797	+	4106	protein_coding	xylulokinase homolog (H. influenzae) [Source:MGI Symbol;Acc:MGI:2142985]	-	1902	1720	2021	1722	1778	1540	1838	1385	32.5173	30.4904	34.5354	29.8106	23.3207	22.6143	24.2261	18.6913
ENSMUSG00000067144	237.941	372.283	721.906	425.484	263.124	111.558	157.967	161.615	439.404	173.566	1.33941	2.6e-05	0.00168831	Slc22a7	17	46432183	46438457	-	2101	protein_coding	solute carrier family 22 (organic anion transporter), member 7 [Source:MGI Symbol;Acc:MGI:1859559]	-	215	327	659	380	310	118	186	185	7.18349	11.3286	22.0078	12.8562	7.94629	3.38639	4.79119	4.87927
ENSMUSG00000036918	434.934	450.839	467.76	488.187	282.646	334.674	323.577	334.586	460.43	318.871	0.530447	2.87e-05	0.00181084	Ttc7	17	87282886	87381769	+	6315	protein_coding	tetratricopeptide repeat domain 7 [Source:MGI Symbol;Acc:MGI:1920999]	-	393	396	427	436	333	354	381	383	4.3686	4.56431	4.7443	4.9076	2.83988	3.37995	3.26519	3.36074
ENSMUSG00000028980	5063.16	6048.75	7717.5	8348.45	4386.53	3965.98	4482.52	4033.38	6794.47	4217.1	0.68809	3.02e-05	0.00189975	H6pd	4	149979475	150009023	-	5236	protein_coding	hexose-6-phosphate dehydrogenase (glucose 1-dehydrogenase) [Source:MGI Symbol;Acc:MGI:2140356]	-	4575	5313	7045	7456	5168	4195	5278	4617	61.3358	73.8574	94.4058	101.219	53.1559	48.3073	54.554	48.8618
ENSMUSG00000034168	323.157	276.651	417.369	451.237	248.695	188.136	215.718	165.109	367.104	204.414	0.844305	3.07e-05	0.0019213	Irf2bpl	12	86880701	86884798	-	4098	protein_coding	interferon regulatory factor 2 binding protein-like [Source:MGI Symbol;Acc:MGI:2442463]	-	292	243	381	403	293	199	254	189	5.00189	4.31607	6.52334	6.9902	3.85056	2.92794	3.35443	2.55564
ENSMUSG00000064346	56.4418	30.739	17.5273	20.1545	2.54636	10.3995	8.49284	4.36796	31.2157	6.45166	2.28278	3.54e-05	0.00217888	mt-Tw	MT	4950	5016	+	67	Mt_tRNA	mitochondrially encoded tRNA tryptophan [Source:MGI Symbol;Acc:MGI:102471]	-	51	27	16	18	3	11	10	5	53.4341	29.3321	16.7557	19.0965	2.41143	9.89916	8.0776	4.13528
ENSMUSG00000062410	667.342	770.752	900.466	1041.32	477.019	480.266	475.599	626.366	844.969	514.812	0.714832	3.52e-05	0.00217888	Hsd3b3	3	98741523	98763127	-	6396	protein_coding	hydroxy-delta-5-steroid dehydrogenase, 3 beta- and steroid delta-isomerase 3 [Source:MGI Symbol;Acc:MGI:96235]	-	603	677	822	930	562	508	560	717	6.61808	7.70431	9.01738	10.3355	4.73213	4.7889	4.73845	6.21184
ENSMUSG00000002763	2059.57	1996.9	2275.27	1821.74	1554.98	953.915	1320.64	1314.76	2038.37	1286.07	0.664194	3.61e-05	0.00220694	Pex6	17	46711463	46725541	+	3796	protein_coding	peroxisomal biogenesis factor 6 [Source:MGI Symbol;Acc:MGI:2385054]	-	1861	1754	2077	1627	1832	1009	1555	1505	34.4146	33.6323	38.3908	30.4661	25.9913	16.0268	22.1698	21.9695
ENSMUSG00000009073	419.44	432.623	457.901	504.983	331.876	300.639	304.893	322.356	453.737	314.941	0.526506	3.7e-05	0.0022481	Nf2	11	4765845	4849536	-	6825	protein_coding	neurofibromin 2 [Source:MGI Symbol;Acc:MGI:97307]	-	379	380	418	451	391	318	359	369	3.89816	4.05261	4.29725	4.6971	3.08534	2.80935	2.84675	2.99594
ENSMUSG00000044361	113.99	105.879	105.164	98.5332	70.4494	37.8163	33.9714	58.5307	105.892	50.1919	1.07508	3.97e-05	0.00236939	BC024139	15	76119517	76126596	-	4567	protein_coding	cDNA sequence BC024139 [Source:MGI Symbol;Acc:MGI:2442591]	-	103	93	96	88	83	40	40	67	1.58318	1.4822	1.47488	1.36964	0.978759	0.528092	0.474008	0.81293
ENSMUSG00000073700	515.723	480.439	685.756	741.238	363.281	319.547	416.998	366.909	605.789	366.684	0.723982	4.04e-05	0.00240007	Klhl21	4	152008803	152017680	+	3986	protein_coding	kelch-like 21 [Source:MGI Symbol;Acc:MGI:1919288]	-	466	422	626	662	428	338	491	420	8.20676	7.706	11.0193	11.8053	5.78276	5.11281	6.66655	5.83877
ENSMUSG00000035372	1377.84	1187.44	1575.27	1474.64	1059.29	779.96	895.145	988.906	1403.8	930.825	0.592554	4.23e-05	0.00245566	1810055G02Rik	19	3708333	3717881	+	1882	protein_coding	RIKEN cDNA 1810055G02 gene [Source:MGI Symbol;Acc:MGI:1919306]	-	1245	1043	1438	1317	1248	825	1054	1132	46.4379	40.3384	53.6113	49.7419	35.7128	26.4311	30.3094	33.3301
ENSMUSG00000038393	1328.04	2646.97	2720.02	4655.69	1273.18	1122.2	1609.39	887.57	2837.68	1223.09	1.21413	4.4e-05	0.00251749	Txnip	3	96557957	96561883	+	3123	protein_coding	thioredoxin interacting protein [Source:MGI Symbol;Acc:MGI:1889549]	-	1200	2325	2483	4158	1500	1187	1895	1016	26.9732	54.1882	55.7856	94.6387	25.8671	22.9171	32.8393	18.0273
ENSMUSG00000059824	220.234	193.542	279.342	354.943	101.006	16.0719	15.2871	34.9437	262.015	41.8271	2.64583	4.9e-05	0.00277913	Dbp	7	45705088	45710203	+	2993	protein_coding	D site albumin promoter binding protein [Source:MGI Symbol;Acc:MGI:94866]	TF_bZIP	199	170	255	317	119	17	18	40	4.66734	4.13424	5.97793	7.52851	2.14126	0.34247	0.325479	0.740564
ENSMUSG00000029380	17.7072	33.016	33.9592	40.309	13.5806	8.50866	4.24642	7.86233	31.2479	8.5495	1.86905	4.9e-05	0.00277913	Cxcl1	5	90891241	90893115	+	1875	protein_coding	chemokine (C-X-C motif) ligand 1 [Source:MGI Symbol;Acc:MGI:108068]	-	16	29	31	36	16	9	5	9	0.59902	1.12577	1.16005	1.36476	0.459565	0.289416	0.14432	0.265981
ENSMUSG00000029189	374.065	564.687	624.411	432.202	273.31	329.001	316.783	237.617	498.841	289.178	0.786933	5.28e-05	0.00293049	Sel1l3	5	53107083	53213927	-	9850	protein_coding	sel-1 suppressor of lin-12-like 3 (C. elegans) [Source:MGI Symbol;Acc:MGI:1916941]	-	338	496	570	386	322	348	373	272	2.40881	3.66521	4.06028	2.78553	1.76055	2.13022	2.04941	1.53018
ENSMUSG00000020571	2297.51	2445.46	3055.23	2632.4	1642.4	1902.16	1813.22	1217.79	2607.65	1643.89	0.665729	5.26e-05	0.00293049	Pdia6	12	17266545	17284770	+	3745	protein_coding	protein disulfide isomerase associated 6 [Source:MGI Symbol;Acc:MGI:1919103]	-	2076	2148	2789	2351	1935	2012	2135	1394	38.9133	41.748	52.2533	44.6228	27.8264	32.3934	30.8534	20.6263
ENSMUSG00000042328	279.996	252.743	312.205	307.916	216.441	170.173	169.007	186.949	288.215	185.643	0.634198	5.36e-05	0.00296263	Hps4	5	112343083	112378414	+	3948	protein_coding	HPS4, biogenesis of lysosomal organelles complex 3 subunit 2 [Source:MGI Symbol;Acc:MGI:2177742]	-	253	222	285	275	255	180	199	214	4.49849	4.09288	5.06506	4.95121	3.4785	2.74901	2.72793	3.00363
ENSMUSG00000023206	699.436	702.443	736.147	773.71	581.42	506.738	454.367	397.484	727.934	485.002	0.585819	5.63e-05	0.00309849	Il15ra	2	11705290	11734317	+	4446	protein_coding	interleukin 15 receptor, alpha chain [Source:MGI Symbol;Acc:MGI:104644]	-	632	617	672	691	685	536	535	455	9.97862	10.1011	10.6052	11.0475	8.29755	7.26902	6.5124	5.67089
ENSMUSG00000040963	2462.41	2585.49	2922.68	2583.14	2177.99	1761.29	1632.32	1819.69	2638.43	1847.82	0.513809	5.81e-05	0.00316966	Asgr2	11	70092644	70106187	+	1574	protein_coding	asialoglycoprotein receptor 2 [Source:MGI Symbol;Acc:MGI:88082]	-	2225	2271	2668	2307	2566	1863	1922	2083	99.2312	105.019	118.932	104.184	87.7972	71.3656	66.0854	73.3321
ENSMUSG00000033427	4941.43	4838.54	5081.83	5295.04	4163.3	3825.11	3341.93	3591.34	5039.21	3730.42	0.433876	6.04e-05	0.00326878	Upb1	10	75401115	75441679	+	6792	protein_coding	ureidopropionase, beta [Source:MGI Symbol;Acc:MGI:2143535]	-	4465	4250	4639	4729	4905	4046	3935	4111	46.1473	45.5454	47.923	49.4912	38.8929	35.9177	31.3548	33.5397
ENSMUSG00000092341	6853.81	5961.09	5079.64	5644.38	4159.91	4329.96	4364.47	3996.68	5884.73	4212.76	0.482214	6.48e-05	0.00342909	Malat1	19	5795690	5802672	-	6983	lincRNA	metastasis associated lung adenocarcinoma transcript 1 (non-coding RNA) [Source:MGI Symbol;Acc:MGI:1919539]	-	6193	5236	4637	5041	4901	4580	5139	4575	62.2561	54.5772	46.5921	51.3134	37.7982	39.5461	39.8285	36.3043
ENSMUSG00000057137	122.844	83.1091	154.459	122.047	65.3566	39.7071	69.6413	61.1515	120.615	58.9641	1.03037	6.65e-05	0.00345813	Tmem140	6	34863146	34874946	+	5853	protein_coding	transmembrane protein 140 [Source:MGI Symbol;Acc:MGI:1915737]	-	111	73	141	109	77	42	82	70	1.33127	0.907816	1.69028	1.32374	0.708502	0.432665	0.758215	0.662718
ENSMUSG00000035202	2511.11	4100.81	2356.33	1803.83	1878.37	992.677	1258.64	1258.85	2693.02	1347.13	0.999183	7e-05	0.0036077	Lars2	9	123366927	123462666	+	11089	protein_coding	leucyl-tRNA synthetase, mitochondrial [Source:MGI Symbol;Acc:MGI:2142973]	-	2269	3602	2151	1611	2213	1050	1482	1441	14.3637	23.6431	13.6102	10.3266	10.7478	5.70923	7.2329	7.2008
ENSMUSG00000052302	213.594	266.405	243.192	303.437	183.338	131.411	124.845	167.73	256.657	151.831	0.75651	7.13e-05	0.00364435	Tbc1d30	10	121263820	121351278	-	6733	protein_coding	TBC1 domain family, member 30 [Source:MGI Symbol;Acc:MGI:1921944]	-	193	234	222	271	216	139	147	192	2.0122	2.52965	2.31346	2.86099	1.72772	1.24476	1.18159	1.58016
ENSMUSG00000041598	616.433	672.842	732.861	641.586	482.111	343.183	480.695	462.13	665.931	442.03	0.590487	7.27e-05	0.00368812	Cdc42ep4	11	113726850	113751881	-	3643	protein_coding	CDC42 effector protein (Rho GTPase binding) 4 [Source:MGI Symbol;Acc:MGI:1929760]	-	557	591	669	573	568	363	566	529	10.7329	11.8082	12.885	11.1803	8.39688	6.00797	8.40841	8.04648
ENSMUSG00000032353	246.795	198.096	255.242	167.954	145.143	125.739	129.091	118.809	217.022	129.695	0.742696	7.4e-05	0.00374269	Tmed3	9	89699206	89705068	-	2847	protein_coding	transmembrane p24 trafficking protein 3 [Source:MGI Symbol;Acc:MGI:1913361]	-	223	174	233	150	171	133	152	136	5.49845	4.44852	5.7423	3.74507	3.23472	2.81673	2.88944	2.64704
ENSMUSG00000096842	25.4542	63.7549	39.4365	35.8303	11.883	8.50866	18.6842	14.8511	41.119	13.4817	1.60291	7.82e-05	0.00390319	Gm10736	13	111593534	111593611	-	78	processed_pseudogene	predicted gene 10736 [Source:MGI Symbol;Acc:MGI:3704412]	-	23	56	36	32	14	9	22	17	20.6993	52.2573	32.3836	29.1616	9.66634	6.9571	15.2646	12.0771
ENSMUSG00000040017	1417.69	1481.16	1863.37	1687.38	1124.64	1259.28	870.516	889.317	1612.4	1035.94	0.638542	7.84e-05	0.00390319	Saa4	7	46727998	46732603	-	2094	protein_coding	serum amyloid A 4 [Source:MGI Symbol;Acc:MGI:98224]	-	1281	1301	1701	1507	1325	1332	1025	1018	42.9433	45.2225	56.9961	51.1556	34.0775	38.3538	26.4913	26.9389
ENSMUSG00000028822	837.774	913.062	749.293	758.034	560.2	611.678	565.623	608.02	814.541	586.38	0.47425	7.93e-05	0.00393063	Tmem50a	4	134897849	134915024	-	1270	protein_coding	transmembrane protein 50A [Source:MGI Symbol;Acc:MGI:1919067]	-	757	802	684	677	660	647	666	696	41.8423	45.9647	37.7894	37.8914	27.9878	30.7172	28.381	30.3679
ENSMUSG00000020048	9722.38	8636.52	11396	9955.21	7121.33	6912.81	7759.91	6009.44	9927.54	6950.87	0.514243	8.05e-05	0.00397353	Hsp90b1	10	86690209	86705509	-	4032	protein_coding	heat shock protein 90, beta (Grp94), member 1 [Source:MGI Symbol;Acc:MGI:98817]	-	8785	7586	10403	8891	8390	7312	9137	6879	152.948	136.945	181.032	156.742	112.065	109.344	122.642	94.5397
ENSMUSG00000055093	204.74	194.68	135.837	152.279	60.2639	119.121	60.2991	97.8423	171.884	84.3817	1.02901	8.34e-05	0.0040412	Gm8430	6	122456904	122457374	+	471	processed_pseudogene	predicted pseudogene 8430 [Source:MGI Symbol;Acc:MGI:3645406]	-	185	171	124	136	71	126	71	112	27.5723	26.4258	18.4722	20.5246	8.11832	16.1298	8.1582	13.1767
ENSMUSG00000034957	6466.46	6718.18	8441.59	8637.33	5829.47	3567.02	5037.95	4405.53	7565.89	4709.99	0.683724	8.25e-05	0.0040412	Cebpa	7	35119293	35121928	+	2636	protein_coding	CCAAT/enhancer binding protein (C/EBP), alpha [Source:MGI Symbol;Acc:MGI:99480]	C/EBP	5843	5901	7706	7714	6868	3773	5932	5043	155.601	162.942	205.117	208.013	140.318	86.3022	121.79	106.011
ENSMUSG00000048856	23953.5	24651.5	25364.2	26977.9	18114.8	13594.9	17816.3	20034.1	25236.8	17390	0.537248	8.24e-05	0.0040412	Slc25a47	12	108836046	108856815	+	2985	protein_coding	solute carrier family 25, member 47 [Source:MGI Symbol;Acc:MGI:2144766]	-	21644	21653	23154	24094	21342	14380	20978	22933	508.998	527.992	544.251	573.747	385.052	290.466	380.344	425.722
ENSMUSG00000003585	9255.35	8761.75	9294.96	10059.3	7561.85	6796.53	6800.22	7419.42	9342.85	7144.5	0.387013	8.45e-05	0.00405136	Sec14l2	11	4097039	4123415	-	3505	protein_coding	SEC14-like lipid binding 2 [Source:MGI Symbol;Acc:MGI:1915065]	-	8363	7696	8485	8984	8909	7189	8007	8493	167.493	159.82	169.856	182.196	136.889	123.669	123.634	134.271
ENSMUSG00000108969	77.4692	77.4167	131.455	172.433	48.3809	63.3422	48.4092	27.955	114.693	47.0218	1.2882	8.66e-05	0.00410512	Gm45044	8	10884453	10891591	-	396	lincRNA	predicted gene 45044 [Source:MGI Symbol;Acc:MGI:5753620]	-	70	68	120	154	57	67	57	32	12.4087	12.4988	21.262	27.6428	7.7519	10.2014	7.78998	4.47779
ENSMUSG00000114430	96.2831	92.217	93.1139	67.1817	53.4736	43.4887	45.012	43.6796	87.1989	46.4135	0.908864	8.66e-05	0.00410512	Gm40264	5	9034780	9061316	+	3867	lincRNA	predicted gene, 40264 [Source:MGI Symbol;Acc:MGI:5623149]	-	87	81	85	60	63	46	53	50	1.57931	1.52463	1.54228	1.10289	0.877395	0.71724	0.741752	0.716482
ENSMUSG00000073155	826.707	811.737	829.261	678.535	583.966	457.577	536.747	587.928	786.56	541.554	0.538016	8.61e-05	0.00410512	1810058I24Rik	6	35252654	35263496	+	2784	lincRNA	RIKEN cDNA 1810058I24 gene [Source:MGI Symbol;Acc:MGI:1914955]	-	747	713	757	606	688	484	632	673	18.8354	18.6412	19.0785	15.4725	13.3091	10.4823	12.2858	13.3954
ENSMUSG00000054422	48345.2	39910.6	38716.8	25336.5	26607.8	8373.46	13969	20138.9	38077.3	17272.3	1.14046	9.33e-05	0.00437596	Fabp1	6	71199827	71205023	+	553	protein_coding	fatty acid binding protein 1, liver [Source:MGI Symbol;Acc:MGI:95479]	-	43684	35056	35343	22628	31348	8857	16448	23053	5545.24	4614.14	4484.31	2908.55	3052.9	965.7	1609.7	2310
ENSMUSG00000037780	3316.79	3330.06	3401.4	3000.78	2802.7	1946.59	1968.64	2120.21	3262.26	2209.53	0.56203	9.38e-05	0.00438325	Mbl1	14	41151458	41159601	+	1570	protein_coding	mannose-binding lectin (protein A) 1 [Source:MGI Symbol;Acc:MGI:96923]	-	2997	2925	3105	2680	3302	2059	2318	2427	134.002	135.606	138.765	121.336	113.268	79.0747	79.9044	85.6603
ENSMUSG00000019312	1366.78	1670.15	1812.98	1794.87	1171.33	966.205	1302.8	984.538	1661.2	1106.22	0.586362	9.49e-05	0.00441831	Grb7	11	98446394	98455373	+	3365	protein_coding	growth factor receptor bound protein 7 [Source:MGI Symbol;Acc:MGI:102683]	-	1235	1467	1655	1603	1380	1022	1534	1127	25.7635	31.7321	34.5088	33.8614	22.0863	18.3124	24.6716	18.5587
ENSMUSG00000064369	909.71	903.954	864.316	670.698	417.604	282.677	650.551	468.245	837.169	454.769	0.879815	9.56e-05	0.00443408	mt-Te	MT	14071	14139	-	69	Mt_tRNA	mitochondrially encoded tRNA glutamic acid [Source:MGI Symbol;Acc:MGI:102488]	-	822	794	789	599	492	299	766	536	836.268	837.578	802.315	617.069	384.012	261.278	600.809	430.452
ENSMUSG00000036885	351.931	412.13	521.438	572.164	280.949	305.366	298.948	204.421	464.416	272.421	0.769811	0.000101213	0.00464432	Arhgef26	3	62338344	62462221	+	10116	protein_coding	Rho guanine nucleotide exchange factor (GEF) 26 [Source:MGI Symbol;Acc:MGI:1918053]	-	318	362	476	511	331	323	352	234	2.20669	2.60467	3.30153	3.59061	1.76217	1.92519	1.88318	1.28179
ENSMUSG00000021483	143.871	142.31	133.646	107.491	73.8445	66.1784	88.3255	80.3705	131.83	77.1797	0.770897	0.000101739	0.00465197	Cdk20	13	64432314	64441773	+	6775	protein_coding	cyclin-dependent kinase 20 [Source:MGI Symbol;Acc:MGI:2145349]	-	130	125	122	96	87	70	104	92	1.34697	1.34293	1.26348	1.00721	0.691574	0.622973	0.83077	0.752468
ENSMUSG00000031706	170.432	194.68	230.046	181.391	138.352	72.7963	109.558	112.693	194.137	108.35	0.839307	0.000104604	0.00469041	Rfx1	8	84066834	84096992	+	6431	protein_coding	regulatory factor X, 1 (influences HLA class II expression) [Source:MGI Symbol;Acc:MGI:105982]	RFX	154	171	210	162	163	77	129	129	1.68099	1.9354	2.29117	1.79058	1.36502	0.721926	1.0856	1.11153
ENSMUSG00000026864	13636.8	13611.7	18965.7	14675.8	9362.98	9576.97	11371.1	6218.23	15222.5	9132.31	0.737154	0.000104755	0.00469041	Hspa5	2	34771970	34777547	+	4229	protein_coding	heat shock protein 5 [Source:MGI Symbol;Acc:MGI:95835]	-	12322	11956	17313	13107	11031	10130	13389	7118	204.534	205.779	287.245	220.304	140.477	144.428	171.343	93.2674
ENSMUSG00000025001	25.4542	28.462	25.1955	15.6757	9.33666	6.61784	5.94499	5.24155	23.6969	6.78526	1.80236	0.000105741	0.00471825	Hells	19	38930915	38971051	+	7205	protein_coding	helicase, lymphoid specific [Source:MGI Symbol;Acc:MGI:106209]	-	23	25	23	14	11	7	7	6	0.224087	0.252557	0.223981	0.138118	0.0822219	0.0585794	0.05258	0.0461452
ENSMUSG00000097073	340.864	285.759	283.723	338.148	191.826	189.081	239.498	142.396	312.124	190.7	0.71043	0.000110012	0.00487809	9430037G07Rik	9	88595325	88599516	-	3767	lincRNA	RIKEN cDNA 9430037G07 gene [Source:MGI Symbol;Acc:MGI:2444544]	-	308	251	259	302	226	200	282	163	5.73955	4.84989	4.82416	5.69859	3.23103	3.20122	4.05145	2.39774
ENSMUSG00000086688	50.9083	44.4008	59.1547	47.0272	26.3124	20.7989	22.0814	24.4606	50.3727	23.4133	1.10428	0.000111191	0.00489392	Gm11560	11	99932162	99933109	+	948	processed_pseudogene	predicted gene 11560 [Source:MGI Symbol;Acc:MGI:3652066]	-	46	39	54	42	31	22	26	28	3.40622	2.9944	3.99671	3.14918	1.76109	1.39925	1.4843	1.63666
ENSMUSG00000030087	2614.03	2529.71	2661.96	3445.3	1769.72	1890.81	2056.12	2100.12	2812.75	1954.19	0.525394	0.00012071	0.00518931	Klf15	6	90462576	90475238	+	2791	protein_coding	Kruppel-like factor 15 [Source:MGI Symbol;Acc:MGI:1929988]	zf-C2H2	2362	2222	2430	3077	2085	2000	2421	2404	59.4077	57.9479	61.0891	78.3653	40.2323	43.2067	46.9453	47.7292
ENSMUSG00000059842	42.0547	40.9853	44.9138	48.1469	16.9758	26.4714	10.1914	17.4718	44.0252	17.7776	1.31588	0.000121294	0.00519487	Zfp341	2	154613297	154646821	+	3299	protein_coding	zinc finger protein 341 [Source:MGI Symbol;Acc:MGI:2682937]	zf-C2H2	38	36	41	43	20	28	12	20	0.808582	0.79428	0.872005	0.926493	0.326495	0.511748	0.196859	0.335936
ENSMUSG00000004460	1262.75	1275.1	1647.57	1334.68	1010.06	956.751	924.021	651.7	1380.02	885.632	0.63998	0.000121642	0.00519487	Dnajb11	16	22857845	22879634	+	3236	protein_coding	DnaJ heat shock protein family (Hsp40) member B11 [Source:MGI Symbol;Acc:MGI:1915088]	-	1141	1120	1504	1192	1190	1012	1088	746	24.7514	25.192	32.6104	26.1833	19.8046	18.8561	18.1961	12.7744
ENSMUSG00000026176	2029.69	1883.05	1984.97	2161.01	1679.75	1178.92	1282.42	1447.54	2014.68	1397.16	0.527863	0.000122824	0.00522808	Ctdsp1	1	74391509	74397285	+	3334	protein_coding	CTD (carboxy-terminal domain, RNA polymerase II, polypeptide A) small phosphatase 1 [Source:MGI Symbol;Acc:MGI:2654470]	-	1834	1654	1812	1930	1979	1247	1510	1657	38.6151	36.1097	38.1338	41.1479	31.9675	22.5518	24.5114	27.5401
ENSMUSG00000025403	2706.99	2820.02	3133.01	3103.8	2448.75	2016.55	2075.65	2138.55	2940.95	2169.88	0.438589	0.000124406	0.00527807	Shmt2	10	127517123	127522444	-	3109	protein_coding	serine hydroxymethyltransferase 2 (mitochondrial) [Source:MGI Symbol;Acc:MGI:1277989]	-	2446	2477	2860	2772	2885	2133	2444	2448	55.2279	57.9908	64.545	63.3766	49.9751	41.3667	42.5439	43.6315
ENSMUSG00000027227	12295.5	11694.5	14551	14572.8	7366.63	10998.9	8926.82	8165.47	13278.4	8864.44	0.583026	0.000128464	0.00541472	Sord	2	122234749	122265340	+	2352	protein_coding	sorbitol dehydrogenase [Source:MGI Symbol;Acc:MGI:98266]	-	11110	10272	13283	13015	8679	11634	10511	9347	331.589	317.886	396.256	393.335	198.729	298.244	241.86	220.214
ENSMUSG00000044469	826.707	895.985	981.53	849.849	679.879	677.856	654.798	592.296	888.518	651.207	0.4484	0.00013055	0.0054848	Tnfaip8l1	17	56162477	56173955	+	6256	protein_coding	tumor necrosis factor, alpha-induced protein 8-like 1 [Source:MGI Symbol;Acc:MGI:1913693]	-	747	787	896	759	801	717	771	678	8.38198	9.15655	10.0491	8.62385	6.89548	6.9104	6.66983	6.00541
ENSMUSG00000030036	785.759	611.364	655.084	769.231	496.541	370.599	531.652	462.13	705.359	465.23	0.599821	0.000131336	0.00549998	Mogs	6	83115496	83118898	+	2892	protein_coding	mannosyl-oligosaccharide glucosidase [Source:MGI Symbol;Acc:MGI:1929872]	-	710	537	598	687	585	392	626	529	17.2339	13.5154	14.5084	16.8855	10.894	8.17275	11.7147	10.136
ENSMUSG00000034994	26127	28263.9	30245.6	29047.1	22450.4	19638.9	23140.4	21164.5	28420.9	21598.6	0.396003	0.000132386	0.00552604	Eef2	10	81176631	81182498	+	3324	protein_coding	eukaryotic translation elongation factor 2 [Source:MGI Symbol;Acc:MGI:95288]	-	23608	24826	27610	25942	26450	20773	27247	24227	498.564	543.625	582.804	554.752	428.542	376.807	443.624	403.876
ENSMUSG00000025450	59.7619	29.6005	50.391	32.4712	25.4636	4.72703	9.34212	7.86233	43.0562	11.8488	1.85417	0.000136056	0.00562355	Gm9752	13	119473804	119476761	-	2659	processed_transcript	predicted gene 9752 [Source:MGI Symbol;Acc:MGI:3641896]	-	54	26	46	29	30	5	11	9	1.4256	0.711719	1.21383	0.775239	0.607619	0.113379	0.223888	0.187557
ENSMUSG00000036892	4608.31	4458.29	4606.4	3349.01	3481.73	2282.21	2554.65	2650.48	4255.5	2742.27	0.633883	0.0001367	0.00562355	Prodh2	7	30493622	30513402	+	2459	protein_coding	proline dehydrogenase (oxidase) 2 [Source:MGI Symbol;Acc:MGI:1929093]	-	4164	3916	4205	2991	4102	2414	3008	3034	118.871	115.915	119.984	86.4598	89.8392	59.1915	66.2028	68.3701
ENSMUSG00000115200	40.948	37.5699	52.582	33.5909	23.7661	11.3449	16.1364	12.2303	41.1727	15.8694	1.37073	0.000139543	0.00571418	Gm46516	15	55923402	55960906	+	3245	lincRNA	predicted gene, 46516 [Source:MGI Symbol;Acc:MGI:5826153]	-	37	33	48	30	28	12	19	14	0.800405	0.740207	1.03787	0.657147	0.464699	0.22297	0.316881	0.239069
ENSMUSG00000033594	348.611	355.206	288.105	303.437	264.822	185.3	144.378	155.499	323.84	187.5	0.788045	0.000144508	0.00582535	Spata2l	8	123229801	123236233	-	3591	protein_coding	spermatogenesis associated 2-like [Source:MGI Symbol;Acc:MGI:1926029]	-	315	312	263	271	312	196	170	178	6.15769	6.32401	5.13875	5.36426	4.67916	3.29095	2.56207	2.74672
ENSMUSG00000022353	1293.74	1437.9	1646.47	1731.05	1244.32	911.372	890.049	674.413	1527.29	930.039	0.715517	0.000144252	0.00582535	Mtss1	15	58941234	59082005	-	11345	protein_coding	metastasis suppressor 1 [Source:MGI Symbol;Acc:MGI:2384818]	-	1169	1263	1503	1546	1466	964	1048	772	7.23324	8.10312	9.29548	9.68637	6.95918	5.12334	4.99935	3.7707
ENSMUSG00000044783	1666.69	1950.22	1911.57	1584.37	1375.88	1131.65	1338.47	1282.43	1778.21	1282.11	0.471685	0.000154041	0.0061144	Hjurp	1	88262471	88277633	-	8331	protein_coding	Holliday junction recognition protein [Source:MGI Symbol;Acc:MGI:2685821]	-	1506	1713	1745	1415	1621	1197	1576	1468	12.6897	14.9663	14.6966	12.073	10.4789	8.66319	10.238	9.76424
ENSMUSG00000001435	11422.3	12664.5	12765.4	15149.5	10721	6670.79	7584.1	8757.76	13000.4	8433.42	0.624332	0.000155579	0.00615655	Col18a1	10	77052178	77166548	-	7021	protein_coding	collagen, type XVIII, alpha 1 [Source:MGI Symbol;Acc:MGI:88451]	-	10321	11124	11653	13530	12631	7056	8930	10025	103.192	115.323	116.454	136.979	96.8874	60.5955	68.835	79.1216
ENSMUSG00000116284	66.4022	42.1238	46.0092	35.8303	29.7076	6.61784	10.1914	13.9775	47.5914	15.1236	1.6476	0.000160511	0.00627494	Gm3787	15	77369494	77371010	-	690	transcribed_processed_pseudogene	predicted gene 3787 [Source:MGI Symbol;Acc:MGI:3781960]	-	60	37	42	32	35	7	12	16	6.10415	3.90307	4.27088	3.29653	2.73179	0.611687	0.941215	1.28493
ENSMUSG00000002083	157.152	188.988	189.514	201.545	123.923	35.9254	43.3135	101.337	184.3	76.1247	1.27379	0.000162921	0.00633094	Bbc3	7	16308393	16318205	+	2124	protein_coding	BCL2 binding component 3 [Source:MGI Symbol;Acc:MGI:2181667]	-	142	166	173	180	146	38	51	116	4.69307	5.68862	5.7149	6.02385	3.70192	1.07872	1.29949	3.02631
ENSMUSG00000002781	281.102	335.852	267.292	290.001	242.753	140.866	150.323	163.362	293.562	174.326	0.750631	0.000167451	0.00644886	Tmem143	7	45896941	45917413	+	7518	protein_coding	transmembrane protein 143 [Source:MGI Symbol;Acc:MGI:1917459]	-	254	295	244	259	286	149	177	187	2.37167	2.8561	2.27722	2.4488	2.04877	1.19499	1.27417	1.37832
ENSMUSG00000015501	164.899	158.249	128.169	143.321	115.435	75.6325	78.1341	67.2666	148.659	84.1171	0.820034	0.000171692	0.00659255	Hivep2	10	13966075	14151374	+	13720	protein_coding	human immunodeficiency virus type I enhancer binding protein 2 [Source:MGI Symbol;Acc:MGI:1338076]	zf-C2H2	149	139	117	128	136	80	92	77	0.762351	0.737419	0.598341	0.66315	0.533843	0.351574	0.362903	0.31099
ENSMUSG00000114470	46.4815	50.0932	63.5365	41.4287	17.8245	16.0719	32.2728	19.219	50.385	21.3471	1.23555	0.0001755	0.00667931	Gm49395	13	115035273	115101921	-	1724	protein_coding	predicted gene, 49395 [Source:MGI Symbol;Acc:MGI:6121627]	-	42	44	58	37	21	17	38	22	1.71015	1.85767	2.36052	1.52553	0.65601	0.594555	1.1929	0.707123
ENSMUSG00000003814	7375.07	8651.32	10244.7	8219.68	6551.79	5749.96	5789.57	3941.65	8622.7	5508.24	0.646544	0.00018405	0.00692662	Calr	8	84841850	84846934	-	2880	protein_coding	calreticulin [Source:MGI Symbol;Acc:MGI:88252]	-	6664	7599	9352	7341	7719	6082	6817	4512	162.43	192.051	227.84	181.184	144.343	127.331	128.103	86.8132
ENSMUSG00000024856	669.555	636.411	835.834	545.292	492.297	348.855	438.23	445.532	671.773	431.229	0.639133	0.000184139	0.00692662	Cdk2ap2	19	4097182	4099019	+	1636	protein_coding	CDK2-associated protein 2 [Source:MGI Symbol;Acc:MGI:1098779]	-	605	559	763	487	580	369	516	510	25.9594	24.8704	32.7234	21.1593	19.093	13.5995	17.0696	17.2741
ENSMUSG00000032193	938.484	808.322	959.621	1118.58	652.718	692.037	518.063	711.978	956.25	643.699	0.571289	0.000200356	0.00738635	Ldlr	9	21723483	21749919	+	9622	protein_coding	low density lipoprotein receptor [Source:MGI Symbol;Acc:MGI:96765]	-	848	710	876	999	769	732	610	815	6.18662	5.3709	6.38787	7.38	4.30417	4.58697	3.43101	4.69355
ENSMUSG00000022769	282.209	366.591	429.419	235.136	157.874	198.535	175.802	61.1515	328.339	148.341	1.14679	0.000203452	0.00745799	Sdf2l1	16	17130138	17132383	-	1108	protein_coding	stromal cell-derived factor 2-like 1 [Source:MGI Symbol;Acc:MGI:2149842]	-	255	322	392	210	186	210	207	70	16.1556	21.1529	24.8235	13.4721	9.04069	11.4277	10.1108	3.5008
ENSMUSG00000097121	213.594	240.22	284.819	152.279	143.445	123.848	119.749	134.533	222.728	130.394	0.772329	0.000207511	0.00756394	D130020L05Rik	12	101082451	101088927	+	3608	antisense	RIKEN cDNA D130020L05 gene [Source:MGI Symbol;Acc:MGI:2450270]	-	193	211	260	136	169	131	141	154	3.75503	4.25667	5.0562	2.67934	2.5226	2.1892	2.115	2.36518
ENSMUSG00000046447	1747.48	1977.54	1798.74	1774.72	1441.24	978.496	1328.28	1318.25	1824.62	1266.57	0.526341	0.000207321	0.00756394	Camk2n1	4	138454314	138460123	+	4444	protein_coding	calcium/calmodulin-dependent protein kinase II inhibitor 1 [Source:MGI Symbol;Acc:MGI:1913509]	-	1579	1737	1642	1585	1698	1035	1564	1509	24.942	28.4498	25.9249	25.352	20.5775	14.0426	19.0467	18.8159
ENSMUSG00000090207	25.4542	31.8775	14.2409	15.6757	10.1855	0.945406	1.69857	3.49437	21.8121	4.08095	2.40358	0.000208838	0.00759092	4930524O07Rik	9	106891547	106895182	+	2360	antisense	RIKEN cDNA 4930524O07 gene [Source:MGI Symbol;Acc:MGI:1915514]	-	23	28	13	14	12	1	2	4	0.68413	0.863574	0.386499	0.42167	0.273841	0.0255487	0.0458643	0.0939198
ENSMUSG00000063415	67.5089	87.663	42.7228	73.8999	34.8003	31.1984	35.6699	17.4718	67.9487	29.7851	1.18836	0.000213508	0.00769579	Cyp26b1	6	84571414	84593908	-	5352	protein_coding	cytochrome P450, family 26, subfamily b, polypeptide 1 [Source:MGI Symbol;Acc:MGI:2176159]	-	61	77	39	66	41	33	42	20	0.800086	1.0472	0.511288	0.876565	0.412569	0.371774	0.424708	0.207073
ENSMUSG00000041939	89.6429	116.125	93.1139	110.85	60.2639	58.6152	52.6556	67.2666	102.433	59.7003	0.778509	0.000215563	0.0077483	Mvk	5	114444269	114460591	+	2675	protein_coding	mevalonate kinase [Source:MGI Symbol;Acc:MGI:107624]	-	81	102	85	99	71	62	62	77	2.12561	2.77543	2.22952	2.63068	1.42943	1.39749	1.25437	1.59506
ENSMUSG00000028757	961.725	1031.46	1082.31	1044.68	764.758	864.101	683.673	660.436	1030.04	743.242	0.471207	0.000223318	0.00800482	Ddost	4	138304730	138312628	+	2120	protein_coding	dolichyl-di-phosphooligosaccharide-protein glycotransferase [Source:MGI Symbol;Acc:MGI:1194508]	-	869	906	988	933	901	914	805	756	28.7744	31.1061	32.6993	31.2825	22.8885	25.9951	20.5502	19.7604
ENSMUSG00000026866	4014.01	3669.32	4184.65	4769.9	3056.48	3228.56	3184.81	2873.24	4159.47	3085.78	0.430804	0.000230199	0.00816903	Kynu	2	43555329	43682715	+	6149	protein_coding	kynureninase (L-kynurenine hydrolase) [Source:MGI Symbol;Acc:MGI:1918039]	-	3627	3223	3820	4260	3601	3415	3750	3289	41.4063	38.1513	43.5889	49.2449	31.5389	33.4863	33.0053	29.6394
ENSMUSG00000034936	1208.52	1905.82	925.662	799.463	662.903	211.771	400.013	305.757	1209.87	395.111	1.61424	0.000236254	0.00833004	Arl4d	11	101665541	101667832	+	1382	protein_coding	ADP-ribosylation factor-like 4D [Source:MGI Symbol;Acc:MGI:1933155]	-	1092	1674	845	714	781	224	471	350	55.4674	88.166	42.9008	36.7237	30.4349	9.77284	18.4446	14.0336
ENSMUSG00000022571	491.376	530.532	587.165	472.511	379.408	329.947	397.465	373.897	520.396	370.179	0.490897	0.000241056	0.00847625	Pycrl	15	75916477	75921560	-	1339	protein_coding	pyrroline-5-carboxylate reductase-like [Source:MGI Symbol;Acc:MGI:1913444]	-	444	466	536	422	447	349	468	428	23.2769	25.3314	28.0867	22.4021	17.9786	15.7154	18.9157	17.7122
ENSMUSG00000045672	256.755	293.728	331.924	217.221	215.592	131.411	114.653	158.994	274.907	155.163	0.824571	0.000245252	0.00856361	Col27a1	4	63214004	63334991	+	13022	protein_coding	collagen, type XXVII, alpha 1 [Source:MGI Symbol;Acc:MGI:2672118]	-	232	258	303	194	254	139	135	182	1.25064	1.4421	1.63261	1.05896	1.05047	0.643603	0.561065	0.774467
ENSMUSG00000030824	1642.35	1867.11	1931.29	1884.45	1410.68	1194.99	1274.77	1502.58	1831.3	1345.76	0.444292	0.000245525	0.00856361	Nucb1	7	45490458	45510406	-	8212	protein_coding	nucleobindin 1 [Source:MGI Symbol;Acc:MGI:97388]	-	1484	1640	1763	1683	1662	1264	1501	1720	12.6855	14.5361	15.0633	14.5677	10.8996	9.28066	9.8921	11.6062
ENSMUSG00000025854	706.076	787.829	905.943	787.146	624.708	524.701	586.006	442.038	796.749	544.363	0.549351	0.000246506	0.00857471	Fam20c	5	138754514	138810077	+	6590	protein_coding	family with sequence similarity 20, member C [Source:MGI Symbol;Acc:MGI:2136853]	-	638	692	827	703	736	555	690	506	6.79608	7.64318	8.80516	7.58274	6.0148	5.07795	5.66657	4.25475
ENSMUSG00000034771	151.618	121.817	120.5	117.568	72.9957	62.3968	73.8877	93.4744	127.876	75.6887	0.755507	0.000249448	0.00865377	Tle2	10	81574561	81590845	+	6221	protein_coding	transducin-like enhancer of split 2 [Source:MGI Symbol;Acc:MGI:104635]	-	137	107	110	105	86	66	87	107	1.54591	1.25192	1.24065	1.19973	0.744504	0.639682	0.756861	0.953088
ENSMUSG00000030672	16.6005	688.781	94.2093	7.83787	11.0342	6.61784	5.94499	10.4831	201.857	8.52004	4.56579	0.000253944	0.00876277	Mylpf	7	127208890	127214298	+	1062	protein_coding	myosin light chain, phosphorylatable, fast skeletal muscle [Source:MGI Symbol;Acc:MGI:97273]	-	15	605	86	7	13	7	7	12	0.991493	41.4653	5.68187	0.468522	0.659246	0.397424	0.356722	0.626132
ENSMUSG00000112366	158.258	215.173	180.75	189.229	132.411	124.794	114.653	97.8423	185.853	117.425	0.662242	0.000253413	0.00876277	C730027H18Rik	10	71168737	71182040	-	5404	lincRNA	RIKEN cDNA C730027H18 gene [Source:MGI Symbol;Acc:MGI:2442303]	-	143	189	165	169	156	132	135	112	1.85756	2.54566	2.14233	2.22294	1.55467	1.47278	1.352	1.14845
ENSMUSG00000006289	193.673	220.865	225.664	190.348	148.538	143.702	124.845	139.775	207.638	139.215	0.577091	0.000261808	0.00893878	Osgep	14	50906478	50924893	-	4933	protein_coding	O-sialoglycoprotein endopeptidase [Source:MGI Symbol;Acc:MGI:1913496]	-	175	194	206	170	175	152	147	160	2.49029	2.86249	2.93004	2.44959	1.91054	1.85786	1.61274	1.79729
ENSMUSG00000008305	1061.33	1079.28	1086.69	1114.1	801.255	694.874	924.021	753.91	1085.35	793.515	0.451422	0.000261729	0.00893878	Tle1	4	72117142	72200919	-	8711	protein_coding	transducin-like enhancer of split 1 [Source:MGI Symbol;Acc:MGI:104636]	-	959	948	992	995	944	735	1088	863	7.72811	7.92126	7.99026	8.11916	5.83623	5.08745	6.75955	5.48974
ENSMUSG00000030852	490.269	621.611	586.07	643.825	451.555	372.49	433.984	361.667	585.444	404.924	0.531333	0.000267471	0.00903676	Tacc2	7	130577438	130764785	+	15408	protein_coding	transforming, acidic coiled-coil containing protein 2 [Source:MGI Symbol;Acc:MGI:1928899]	-	443	546	535	575	532	394	511	414	2.01828	2.57929	2.43627	2.65264	1.85949	1.54181	1.79486	1.48889
ENSMUSG00000015837	9574.08	9609.92	10116.5	9387.53	8255.31	6417.42	7454.16	7152.97	9672.02	7319.97	0.401931	0.000269938	0.00909635	Sqstm1	11	50199366	50210827	-	3356	protein_coding	sequestosome 1 [Source:MGI Symbol;Acc:MGI:107931]	-	8651	8441	9235	8384	9726	6788	8777	8188	180.954	183.074	193.078	177.577	156.078	121.955	141.541	135.196
ENSMUSG00000032485	1923.45	2092.53	2143.81	2145.34	1719.64	1368.95	1435.29	1640.61	2076.28	1541.12	0.429857	0.000279734	0.00937763	Scap	9	110333288	110384950	+	7443	protein_coding	SREBF chaperone [Source:MGI Symbol;Acc:MGI:2135958]	-	1738	1838	1957	1916	2026	1448	1690	1878	16.3917	17.9743	18.4485	18.298	14.6595	11.7301	12.2884	13.9816
ENSMUSG00000090306	398.413	349.514	482.001	406.449	275.856	233.515	265.826	318.861	409.094	273.515	0.580531	0.000281749	0.00941387	Adh6-ps1	3	138374121	138395002	+	2982	transcribed_unprocessed_pseudogene	alcohol dehydrogenase 6 (class V), pseudogene 1 [Source:MGI Symbol;Acc:MGI:1918999]	-	360	307	440	363	325	247	313	365	8.47457	7.49349	10.3529	8.65277	5.86954	4.99425	5.68059	6.78258
ENSMUSG00000045257	71.9357	67.1704	47.1047	66.062	35.6491	32.1438	30.5742	32.3229	63.0682	32.6725	0.94803	0.000295442	0.00976424	Morn2	17	80290203	80297476	+	656	protein_coding	MORN repeat containing 2 [Source:MGI Symbol;Acc:MGI:2674071]	-	65	59	43	59	42	34	36	37	6.95557	6.54639	4.59919	6.393	3.44805	3.12504	2.96999	3.12541
ENSMUSG00000037266	7040.84	6868.46	6171.81	4668.01	4383.14	4574.82	4236.23	3766.06	6187.28	4240.06	0.545238	0.00029833	0.00979794	Rsrp1	4	134923592	134927671	+	3349	protein_coding	arginine/serine rich protein 1 [Source:MGI Symbol;Acc:MGI:106498]	-	6362	6033	5634	4169	5164	4839	4988	4311	133.353	131.121	118.037	88.4857	83.0424	87.1206	80.6061	71.33
ENSMUSG00000038286	1944.48	1745.29	2007.97	1717.61	1615.24	1179.87	1139.74	1227.4	1853.84	1290.56	0.52242	0.000297636	0.00979794	Bphl	13	34037597	34074074	+	2945	protein_coding	biphenyl hydrolase-like (serine hydrolase, breast epithelial mucin-associated antigen) [Source:MGI Symbol;Acc:MGI:1915271]	-	1757	1533	1833	1534	1903	1248	1342	1405	41.8803	37.8888	43.6711	37.0251	34.8002	25.5511	24.6618	26.4363
ENSMUSG00000035783	24.3475	62.6165	6.57274	21.2742	2.54636	1.89081	5.0957	10.4831	28.7027	5.004	2.5144	0.000300795	0.00981741	Acta2	19	34241090	34255336	-	1781	protein_coding	actin, alpha 2, smooth muscle, aorta [Source:MGI Symbol;Acc:MGI:87909]	-	22	55	6	19	3	2	6	12	0.867125	2.24777	0.236377	0.758308	0.0907164	0.067709	0.182324	0.373359
ENSMUSG00000044937	76.3625	83.1091	90.923	45.9075	46.6833	25.526	37.3685	27.955	74.0755	34.3832	1.10428	0.000301958	0.00981741	Ttc41	10	86705811	86776844	+	5339	protein_coding	tetratricopeptide repeat domain 41 [Source:MGI Symbol;Acc:MGI:2387653]	-	69	73	83	41	55	27	44	32	0.907219	0.995214	1.09078	0.545859	0.554793	0.304919	0.446015	0.332123
ENSMUSG00000039323	31528.9	37479.9	32431	28434.7	22340.1	11252.2	19014.6	24105.9	32468.6	19178.2	0.759562	0.000313658	0.0101468	Igfbp2	1	72824503	72852474	+	1847	protein_coding	insulin-like growth factor binding protein 2 [Source:MGI Symbol;Acc:MGI:96437]	-	28489	32921	29605	25395	26320	11902	22389	27594	1082.76	1297.36	1124.64	977.322	767.446	388.538	656.031	827.86
ENSMUSG00000074071	490.269	524.84	536.774	581.122	370.071	390.453	430.587	367.782	533.251	389.723	0.452268	0.000323017	0.0104236	Fam169b	7	68273839	68363092	+	7027	protein_coding	family with sequence similarity 169, member B [Source:MGI Symbol;Acc:MGI:3644026]	-	443	461	490	519	436	413	507	421	4.42544	4.77512	4.89264	5.24993	3.34153	3.54373	3.90476	3.31987
ENSMUSG00000101210	27.6676	23.9081	19.7182	26.8727	5.94151	7.56325	12.7393	6.11515	24.5416	8.08979	1.5984	0.000334975	0.0107809	Gm28720	6	86494649	86497804	+	3156	TEC	predicted gene 28720 [Source:MGI Symbol;Acc:MGI:5579426]	-	25	21	18	24	7	8	15	7	0.556065	0.484324	0.400178	0.540543	0.119451	0.152839	0.257224	0.122905
ENSMUSG00000064367	102203	112328	86788.7	88367.5	59827.6	58574.5	85064.3	57782.9	97421.8	65312.3	0.576886	0.000338952	0.0108565	mt-Nd5	MT	11742	13565	+	1824	protein_coding	mitochondrially encoded NADH dehydrogenase 5 [Source:MGI Symbol;Acc:MGI:102496]	-	92349	98665	79226	78921	70486	61957	100160	66144	3554.11	3937.24	3047.61	3075.56	2081.17	2048.08	2971.85	2009.44
ENSMUSG00000036057	303.237	267.543	277.151	231.777	184.187	186.245	201.28	167.73	269.927	184.86	0.546144	0.000353885	0.0112237	Ptpn23	9	110385082	110408213	-	5619	protein_coding	protein tyrosine phosphatase, non-receptor type 23 [Source:MGI Symbol;Acc:MGI:2144837]	-	274	235	253	207	217	197	237	192	3.42306	3.04413	3.15921	2.61859	2.07984	2.11392	2.28269	1.89344
ENSMUSG00000086938	113.99	116.125	112.832	170.194	65.3566	86.032	81.5312	60.2779	128.285	73.2994	0.808508	0.000364162	0.0114265	4930481A15Rik	19	5406740	5422847	+	2240	antisense	RIKEN cDNA 4930481A15 gene [Source:MGI Symbol;Acc:MGI:1922181]	-	103	102	103	152	77	91	96	69	3.22784	3.31441	3.22631	4.82338	1.85128	2.44948	2.31942	1.70691
ENSMUSG00000089876	315.41	313.082	291.392	240.735	235.963	122.903	160.515	172.971	290.155	173.088	0.74394	0.000362929	0.0114265	Tmem102	11	69803603	69805624	-	1933	protein_coding	transmembrane protein 102 [Source:MGI Symbol;Acc:MGI:1921591]	-	285	275	266	215	278	130	189	198	10.3499	10.3551	9.65533	7.90611	7.74536	4.05501	5.2916	5.676
ENSMUSG00000040687	336.438	285.759	268.387	352.704	202.86	235.406	214.869	194.811	310.822	211.987	0.552702	0.000364693	0.0114265	Madd	2	91137360	91183837	-	9086	protein_coding	MAP-kinase activating death domain [Source:MGI Symbol;Acc:MGI:2444672]	-	304	251	245	315	239	249	253	223	2.34868	2.01073	1.89195	2.4643	1.41662	1.65237	1.50697	1.36001
ENSMUSG00000024357	837.774	833.368	723.002	702.049	645.927	530.373	482.393	536.386	774.048	548.77	0.496038	0.000374557	0.0116229	Sil1	18	35266400	35498925	-	1695	protein_coding	endoplasmic reticulum chaperone SIL1 homolog (S. cerevisiae) [Source:MGI Symbol;Acc:MGI:1932040]	-	757	732	660	627	761	561	568	614	31.3508	31.4337	27.3207	26.2938	24.1793	19.956	18.1357	20.0728
ENSMUSG00000030678	1023.7	1045.13	1081.22	994.29	782.582	382.89	636.114	729.45	1036.08	632.759	0.710912	0.000378019	0.0117023	Maz	7	127022130	127027037	-	2976	protein_coding	MYC-associated zinc finger protein (purine-binding transcription factor) [Source:MGI Symbol;Acc:MGI:1338823]	zf-C2H2	925	918	987	888	922	405	749	835	21.8188	22.4524	23.2703	21.2098	16.685	8.20546	13.6209	15.5476
ENSMUSG00000044534	199.206	150.28	153.364	137.723	127.318	78.4687	67.9427	84.7384	160.143	89.617	0.836674	0.0003804	0.0117479	Ackr2	9	121898355	121911074	+	3127	protein_coding	atypical chemokine receptor 2 [Source:MGI Symbol;Acc:MGI:1891697]	-	180	132	140	123	150	83	80	97	4.0408	3.07256	3.14136	2.79598	2.5834	1.60041	1.38458	1.71891
ENSMUSG00000025405	1090.1	850.445	1415.33	960.699	698.552	636.259	828.052	590.548	1079.14	688.353	0.648615	0.000387226	0.0118973	Inhbc	10	127356322	127370431	-	1859	protein_coding	inhibin beta-C [Source:MGI Symbol;Acc:MGI:105932]	-	985	747	1292	858	823	673	975	676	37.1946	29.2479	48.7641	32.8068	23.8423	21.8281	28.3846	20.1501
ENSMUSG00000085995	647.421	463.362	829.261	501.624	476.17	329.947	318.481	303.136	610.417	356.934	0.774078	0.000391451	0.0119749	Gm2788	7	48877958	48913040	+	7586	processed_transcript	predicted gene 2788 [Source:MGI Symbol;Acc:MGI:3780956]	-	585	407	757	448	561	349	375	347	5.41335	3.90513	7.00165	4.1978	3.98271	2.77392	2.67532	2.5347
ENSMUSG00000033545	707.183	691.058	693.425	544.172	558.502	322.384	385.575	410.588	658.959	419.262	0.651761	0.000403884	0.0122682	Znrf1	8	111536097	111626030	+	7018	protein_coding	zinc and ring finger 1 [Source:MGI Symbol;Acc:MGI:2177308]	-	639	607	633	486	658	341	454	470	6.39161	6.29548	6.3286	4.92243	5.04942	2.92969	3.50106	3.71102
ENSMUSG00000064339	19181.4	15859	14594.8	10829.7	6302.25	9613.84	12016.5	6915.36	15116.2	8711.99	0.795028	0.0004054	0.0122854	mt-Rnr2	MT	1094	2675	+	1582	Mt_rRNA	mitochondrially encoded 16S rRNA [Source:MGI Symbol;Acc:MGI:102492]	-	17332	13930	13323	9672	7425	10169	14149	7916	769.069	640.912	590.898	434.576	252.766	387.572	484.034	277.274
ENSMUSG00000052229	32.0944	26.1851	26.291	30.2318	11.883	4.72703	15.2871	8.73592	28.7005	10.1583	1.48874	0.000410545	0.0124123	Gpr17	18	31942997	31949636	-	5195	protein_coding	G protein-coupled receptor 17 [Source:MGI Symbol;Acc:MGI:3584514]	-	29	23	24	27	14	5	18	10	0.391864	0.322252	0.324148	0.369432	0.145135	0.0580317	0.187518	0.106665
ENSMUSG00000029528	623.074	552.163	636.461	668.458	497.39	361.145	397.465	473.487	620.039	432.372	0.519627	0.000420777	0.0125747	Pxn	5	115506676	115555987	+	8195	protein_coding	paxillin [Source:MGI Symbol;Acc:MGI:108295]	-	563	485	581	597	586	382	468	542	4.82261	4.30771	4.97444	5.17823	3.85103	2.81057	3.09068	3.66488
ENSMUSG00000035561	409.48	490.685	375.742	696.451	286.89	256.205	242.895	368.656	493.089	288.662	0.772236	0.000427348	0.0127124	Aldh1b1	4	45799022	45804604	+	2298	protein_coding	aldehyde dehydrogenase 1 family, member B1 [Source:MGI Symbol;Acc:MGI:1919785]	-	370	431	343	622	338	271	286	422	11.3025	13.6515	10.4728	19.2396	7.92128	7.1105	6.73555	10.1759
ENSMUSG00000025810	714.93	699.027	831.452	758.034	593.303	577.643	467.955	546.869	750.861	546.442	0.458791	0.000435804	0.0129342	Nrp1	8	128358604	128503363	+	9785	protein_coding	neuropilin 1 [Source:MGI Symbol;Acc:MGI:106206]	-	646	614	759	677	699	611	551	626	4.63441	4.56732	5.4425	4.91795	3.8472	3.76497	3.04753	3.54505
ENSMUSG00000009281	5485.92	6081.77	5590.12	5115.89	4496.88	3174.67	3658.71	4442.22	5568.42	3943.12	0.497851	0.000439298	0.0130081	Rarres2	6	48569696	48572789	-	2656	protein_coding	retinoic acid receptor responder (tazarotene induced) 2 [Source:MGI Symbol;Acc:MGI:1918910]	-	4957	5342	5103	4569	5298	3358	4308	5085	131.013	146.396	134.808	122.278	107.427	76.2313	87.7818	106.089
ENSMUSG00000037773	375.172	379.114	363.692	329.19	305.564	172.064	224.211	222.766	361.792	231.151	0.645111	0.000462552	0.0135417	Pced1a	2	130417247	130424701	-	5072	protein_coding	PC-esterase domain containing 1A [Source:MGI Symbol;Acc:MGI:2442177]	-	339	333	332	294	360	182	264	255	4.69184	4.7788	4.59278	4.12026	3.82254	2.16358	2.81697	2.78593
ENSMUSG00000022508	135.018	286.897	204.851	417.646	112.889	124.794	112.105	158.994	261.103	127.195	1.03749	0.000473498	0.0137997	Bcl6	16	23965052	23988852	-	6700	protein_coding	B cell leukemia/lymphoma 6 [Source:MGI Symbol;Acc:MGI:107187]	ZBTB	122	252	187	373	133	132	132	182	1.27823	2.73766	1.95832	3.95722	1.06907	1.1879	1.06624	1.50524
ENSMUSG00000024213	318.73	308.528	326.446	291.121	256.334	167.337	196.185	214.904	311.206	208.69	0.57539	0.000480095	0.0138993	Nudt3	17	27579382	27623495	-	4607	protein_coding	nudix (nucleotide diphosphate linked moiety X)-type motif 3 [Source:MGI Symbol;Acc:MGI:1928484]	-	288	271	298	260	302	177	231	246	4.38831	4.28159	4.53853	4.01154	3.53035	2.31652	2.71363	2.95887
ENSMUSG00000000031	1.1067	114.987	20.8137	2.23939	0	0	0	0	34.7866	0	7.74997	0.000513076	0.0147538	H19	7	142575529	142578143	-	2460	lincRNA	H19, imprinted maternally expressed transcript [Source:MGI Symbol;Acc:MGI:95891]	-	1	101	19	2	0	0	0	0	0.0285357	2.98841	0.541921	0.0577898	0	0	0	0
ENSMUSG00000073940	234.621	252.743	187.323	223.939	181.641	89.8136	104.462	139.775	224.657	128.923	0.79957	0.000524649	0.0149867	Hbb-bt	7	103812524	103813996	-	703	protein_coding	hemoglobin, beta adult t chain [Source:MGI Symbol;Acc:MGI:5474850]	-	212	222	171	200	214	95	123	160	21.1692	22.9854	17.067	20.2223	16.3941	8.14796	9.46906	12.6117
ENSMUSG00000015468	40.948	74.0013	52.582	58.2242	32.2539	7.56325	28.8756	19.219	56.4388	21.978	1.35331	0.000548969	0.0154359	Notch4	17	34564268	34588503	+	8061	protein_coding	notch 4 [Source:MGI Symbol;Acc:MGI:107471]	-	37	65	48	52	38	8	34	22	0.322208	0.586919	0.417801	0.458533	0.253877	0.0598386	0.228269	0.151232
ENSMUSG00000086670	95.1764	59.201	102.973	39.1893	44.9857	18.9081	33.9714	23.587	74.1349	30.3631	1.28496	0.000547761	0.0154359	Gm13194	2	4942174	4942484	+	311	processed_pseudogene	predicted gene 13194 [Source:MGI Symbol;Acc:MGI:3651272]	-	86	52	94	35	53	20	40	27	19.4116	12.1702	21.2073	7.99952	9.17792	3.87749	6.96076	4.81075
ENSMUSG00000091648	66.4022	70.5858	84.3502	45.9075	44.137	8.50866	19.5335	28.8285	66.8114	25.2519	1.39877	0.000552681	0.0154798	C2cd4d	3	94362438	94364566	+	1947	protein_coding	C2 calcium-dependent domain containing 4D [Source:MGI Symbol;Acc:MGI:2685505]	-	60	62	77	41	52	9	23	33	2.16326	2.31782	2.77487	1.49684	1.43835	0.278713	0.639321	0.939198
ENSMUSG00000097286	91.8563	71.7243	108.45	117.568	35.6491	45.3795	73.0384	47.174	97.3997	50.3102	0.952426	0.000564584	0.0157451	Gm26684	15	54952070	54964642	+	8887	bidirectional_promoter_lncRNA	predicted gene, 26684 [Source:MGI Symbol;Acc:MGI:5477178]	-	83	63	99	105	42	48	86	54	0.65561	0.515987	0.781623	0.839828	0.25452	0.325662	0.523721	0.336704
ENSMUSG00000046811	1308.12	1263.71	1511.73	1099.54	1077.96	577.643	863.722	764.393	1295.78	820.93	0.658146	0.000570868	0.015818	Gltpd2	11	70519196	70520736	+	1294	protein_coding	glycolipid transfer protein domain containing 2 [Source:MGI Symbol;Acc:MGI:2444527]	-	1182	1110	1380	982	1270	611	1017	875	64.1219	62.4371	74.8276	53.9428	52.8565	28.47	42.5347	37.47
ENSMUSG00000033533	3188.41	3455.29	3868.06	3503.53	3185.5	2137.56	1933.82	2092.25	3503.82	2337.28	0.584041	0.000579675	0.0159936	Acsm1	7	119607026	119662515	+	2181	protein_coding	acyl-CoA synthetase medium-chain family member 1 [Source:MGI Symbol;Acc:MGI:2152200]	-	2881	3035	3531	3129	3753	2261	2277	2395	92.7279	101.288	113.595	101.978	92.6726	62.5065	56.5021	60.8498
ENSMUSG00000027249	26236.6	27571.7	27946.2	27145.9	23491.9	20131.5	20866.1	22318.5	27225.1	21702	0.327098	0.000579275	0.0159936	F2	2	91625320	91636414	-	4594	protein_coding	coagulation factor II [Source:MGI Symbol;Acc:MGI:88380]	-	23707	24218	25511	24244	27677	21294	24569	25548	362.25	383.708	389.631	375.119	324.457	279.478	289.437	308.159
ENSMUSG00000024386	9944.83	10493.4	9279.62	7974.47	7909.85	6828.67	6285.55	6624.45	9423.08	6912.13	0.447056	0.000581657	0.0160141	Proc	18	32123129	32139570	-	1566	protein_coding	protein C [Source:MGI Symbol;Acc:MGI:97771]	-	8986	9217	8471	7122	9319	7223	7401	7583	402.808	428.402	379.542	323.271	320.484	278.104	255.773	268.323
ENSMUSG00000025196	4031.72	3735.36	4201.08	3716.27	3383.27	2737.9	3044.68	2757.93	3921.11	2980.94	0.39542	0.000594029	0.01632	Cpn1	19	43956307	43986556	-	3688	protein_coding	carboxypeptidase N, polypeptide 1 [Source:MGI Symbol;Acc:MGI:2135874]	-	3643	3281	3835	3319	3986	2896	3585	3157	69.3412	64.7544	72.9611	63.9694	58.207	47.3465	52.6084	47.4344
ENSMUSG00000020889	655.168	720.659	1087.79	1529.5	597.546	173.009	211.472	189.57	998.28	292.899	1.76881	0.000597372	0.0163771	Nr1d1	11	98767932	98775333	-	3077	protein_coding	nuclear receptor subfamily 1, group D, member 1 [Source:MGI Symbol;Acc:MGI:2444210]	THR-like	592	633	993	1366	704	183	249	217	13.5057	14.9737	22.6433	31.5558	12.3218	3.58595	4.37954	3.90788
ENSMUSG00000110755	216.914	273.235	274.96	188.109	202.86	40.6525	78.9834	56.7835	238.304	94.8199	1.32785	0.000600691	0.0164333	BC049987	9	44670453	44672238	-	1454	lincRNA	cDNA sequence BC049987 [Source:MGI Symbol;Acc:MGI:3039606]	-	196	240	251	168	239	43	93	65	9.46269	12.0144	12.1123	8.21299	8.85242	1.78314	3.46159	2.47718
ENSMUSG00000024158	3584.61	3388.12	3819.86	2926.88	2934.26	2024.12	2199.64	2452.17	3429.87	2402.55	0.513503	0.000604658	0.0165069	Hagh	17	24840143	24864450	+	1908	protein_coding	hydroxyacyl glutathione hydrolase [Source:MGI Symbol;Acc:MGI:95745]	-	3239	2976	3487	2614	3457	2141	2590	2807	119.167	113.529	128.23	97.3831	97.5775	67.658	73.4646	81.5217
ENSMUSG00000042524	1667.8	1943.39	2005.78	2237.15	1603.36	1298.04	1428.5	1428.32	1963.53	1439.56	0.447665	0.000610736	0.0166377	Sun2	15	79724070	79742536	-	5420	protein_coding	Sad1 and UNC84 domain containing 2 [Source:MGI Symbol;Acc:MGI:2443011]	-	1507	1707	1831	1998	1889	1373	1682	1635	19.5181	22.9239	23.7032	26.2031	18.7699	15.274	16.7951	16.7158
ENSMUSG00000004931	888.682	889.154	882.939	802.822	689.216	310.093	539.295	566.961	865.899	526.391	0.717457	0.000621852	0.0167991	Apba3	10	81266960	81273246	+	2890	protein_coding	amyloid beta (A4) precursor protein-binding, family A, member 3 [Source:MGI Symbol;Acc:MGI:1888527]	-	803	781	806	717	812	328	635	649	19.5048	19.6701	19.5684	17.6351	15.1317	6.84316	11.8914	12.4439
ENSMUSG00000071178	101239	119797	122968	99969.8	85293.8	87100.3	84809.5	84994.4	110993	85549.5	0.375644	0.000620911	0.0167991	Serpina1b	12	103728156	103830373	-	2415	protein_coding	serine (or cysteine) preptidase inhibitor, clade A, member 1B [Source:MGI Symbol;Acc:MGI:891970]	-	91478	105225	112253	89283	100489	92130	99860	97293	2659.03	3171.43	3261.35	2627.89	2240.94	2300.19	2237.85	2232.41
ENSMUSG00000026589	1931.2	1815.88	1914.86	2161.01	1527.82	1517.38	1574.57	1528.79	1955.74	1537.14	0.347445	0.000625616	0.0168305	Sec16b	1	157506728	157568425	+	5410	protein_coding	SEC16 homolog B (S. cerevisiae) [Source:MGI Symbol;Acc:MGI:2148802]	-	1745	1595	1748	1930	1800	1605	1854	1750	22.6423	21.4594	22.6705	25.3581	17.9186	17.8879	18.5468	17.9246
ENSMUSG00000097474	54.2284	47.8162	42.7228	38.0696	11.883	25.526	28.0264	13.1039	45.7093	19.6348	1.2219	0.000636457	0.0170512	Gm26584	8	40862395	40865647	-	3216	lincRNA	predicted gene, 26584 [Source:MGI Symbol;Acc:MGI:5477078]	-	49	42	39	34	14	27	33	15	1.06955	0.950576	0.850875	0.751483	0.234445	0.506207	0.555335	0.258455
ENSMUSG00000020910	247.901	333.575	299.06	285.522	175.699	212.716	223.362	185.202	291.515	199.245	0.549169	0.000638245	0.0170638	Adprm	11	67037905	67052594	-	1977	protein_coding	ADP-ribose/CDP-alcohol diphosphatase, manganese dependent [Source:MGI Symbol;Acc:MGI:1913608]	-	224	293	273	255	207	225	263	212	7.95361	10.7873	9.68887	9.16832	5.63887	6.86209	7.19956	5.94208
ENSMUSG00000027559	3697.49	2716.42	4966.8	3714.03	2875.69	2088.4	1566.93	2520.31	3773.69	2262.83	0.737853	0.000643376	0.0171302	Car3	3	14863512	14872523	+	2865	protein_coding	carbonic anhydrase 3 [Source:MGI Symbol;Acc:MGI:88270]	-	3341	2386	4534	3317	3388	2209	1845	2885	81.8606	60.6177	111.039	82.2957	63.6865	46.4892	34.8521	55.7995
ENSMUSG00000111282	198.1	155.972	202.66	156.757	135.806	31.1984	83.2298	76.0025	178.372	81.5592	1.1266	0.000657396	0.0174676	Gm47528	9	46239841	46242032	-	2192	TEC	predicted gene, 47528 [Source:MGI Symbol;Acc:MGI:6096530]	-	179	137	185	140	160	33	98	87	5.73239	4.54919	5.92173	4.53987	3.93104	0.907724	2.41959	2.19932
ENSMUSG00000022091	1806.14	1873.94	1672.76	1498.15	1526.12	664.621	701.508	1018.61	1712.75	977.714	0.808618	0.000661904	0.0175513	Sorbs3	14	70180468	70211989	-	3630	protein_coding	sorbin and SH3 domain containing 3 [Source:MGI Symbol;Acc:MGI:700013]	-	1632	1646	1527	1338	1798	703	826	1166	31.56	33.0048	29.5155	26.2003	26.6754	11.6769	12.3149	17.7992
ENSMUSG00000023990	151.618	179.88	175.273	120.927	107.796	80.3595	94.2705	107.452	156.925	97.4695	0.685711	0.000666492	0.0176368	Tfeb	17	47737030	47792419	+	5669	protein_coding	transcription factor EB [Source:MGI Symbol;Acc:MGI:103270]	bHLH	137	158	160	108	127	85	111	123	1.69643	2.02864	1.9803	1.35417	1.2065	0.904051	1.05968	1.20229
ENSMUSG00000037348	1098.96	982.509	1253.2	992.05	735.899	595.606	856.078	823.797	1081.68	752.845	0.52256	0.000670831	0.0177154	Paqr7	4	134496697	134510235	+	4259	protein_coding	progestin and adipoQ receptor family member VII [Source:MGI Symbol;Acc:MGI:1919154]	-	993	863	1144	886	867	630	1008	943	16.3668	14.7488	18.8467	14.7871	10.9633	8.91895	12.8088	12.2691
ENSMUSG00000054499	507.976	679.673	633.174	529.616	475.321	262.823	388.972	367.782	587.61	373.725	0.65205	0.000682856	0.0178148	Dedd2	7	25199915	25220615	-	5981	protein_coding	death effector domain-containing DNA binding protein 2 [Source:MGI Symbol;Acc:MGI:1914629]	-	459	597	578	473	560	278	458	421	5.38718	7.26531	6.78065	5.62139	5.04246	2.80254	4.14427	3.90048
ENSMUSG00000059456	522.364	514.593	670.42	679.655	460.043	358.309	398.314	438.543	596.758	413.802	0.527881	0.000687319	0.0178952	Ptk2b	14	66153257	66281052	-	7398	protein_coding	PTK2 protein tyrosine kinase 2 beta [Source:MGI Symbol;Acc:MGI:104908]	-	472	452	612	607	542	379	469	502	4.47869	4.44711	5.80436	5.83218	3.9456	3.08891	3.43096	3.76009
ENSMUSG00000006850	104.03	173.049	110.641	80.6181	78.9372	62.3968	49.2585	55.0363	117.085	61.4072	0.930464	0.000697731	0.0179951	Tmco6	18	36735068	36742391	+	1817	protein_coding	transmembrane and coiled-coil domains 6 [Source:MGI Symbol;Acc:MGI:1919233]	-	94	152	101	72	93	66	58	63	3.63158	6.08895	3.90017	2.81666	2.75649	2.19013	1.72755	1.9213
ENSMUSG00000049287	250.115	208.342	276.055	258.65	157.874	122.903	185.144	180.834	248.29	161.689	0.617704	0.000703186	0.018054	Iba57	11	59155369	59163739	-	4885	protein_coding	IBA57 homolog, iron-sulfur cluster assembly [Source:MGI Symbol;Acc:MGI:3041174]	-	226	183	252	231	186	130	218	207	3.24763	2.72672	3.61954	3.36127	2.05058	1.60457	2.41518	2.34809
ENSMUSG00000021366	237.941	336.99	255.242	338.148	202.011	190.027	211.472	172.971	292.08	194.12	0.588759	0.000715762	0.0183405	Hivep1	13	42052021	42192537	+	9294	protein_coding	human immunodeficiency virus type I enhancer binding protein 1 [Source:MGI Symbol;Acc:MGI:96100]	zf-C2H2	215	296	233	302	238	201	249	198	1.6239	2.31816	1.75902	2.30973	1.37912	1.30399	1.44995	1.18052
ENSMUSG00000019428	4437.88	4227.18	4166.02	3866.31	3424.86	2885.38	3219.63	3444.57	4174.35	3243.61	0.363863	0.000728405	0.0185543	Fkbp8	8	70527724	70535328	+	4529	protein_coding	FK506 binding protein 8 [Source:MGI Symbol;Acc:MGI:1341070]	-	4010	3713	3803	3453	4035	3052	3791	3943	62.1534	59.6728	58.9171	54.1939	47.9811	40.6315	45.3011	48.2429
ENSMUSG00000031489	144.978	127.51	128.169	73.8999	80.6348	62.3968	55.2034	65.5194	118.639	65.9386	0.847091	0.000745601	0.0188439	Adrb3	8	27225776	27250616	-	3376	protein_coding	adrenergic receptor, beta 3 [Source:MGI Symbol;Acc:MGI:87939]	-	131	112	117	66	95	66	65	75	2.7239	2.41473	2.43165	1.38963	1.51548	1.17875	1.042	1.23103
ENSMUSG00000052214	515.723	560.133	540.06	597.917	446.462	426.378	411.903	372.15	553.459	414.223	0.418007	0.000745397	0.0188439	Opa3	7	19228334	19256543	+	5082	protein_coding	optic atrophy 3 [Source:MGI Symbol;Acc:MGI:2686271]	-	466	492	493	534	526	451	485	426	6.43686	7.04667	6.80659	7.46901	5.57416	5.35085	5.16492	4.64499
ENSMUSG00000024052	9436.85	8095.74	9320.15	10288.9	5961.88	7627.54	7081.33	7071.73	9285.41	6935.62	0.420982	0.000754936	0.0190056	Lpin2	17	71182560	71249817	+	12233	protein_coding	lipin 2 [Source:MGI Symbol;Acc:MGI:1891341]	-	8527	7111	8508	9189	7024	8068	8338	8095	48.9312	42.3108	48.7991	53.3939	30.9229	39.7661	36.8881	36.6685
ENSMUSG00000004187	122.844	137.756	96.4003	91.815	78.0885	62.3968	49.2585	69.8874	112.204	64.9078	0.78906	0.00076669	0.0192267	Kifc2	15	76659858	76668196	+	3932	protein_coding	kinesin family member C2 [Source:MGI Symbol;Acc:MGI:109187]	-	111	121	88	82	92	66	58	80	1.98167	2.23988	1.57031	1.48237	1.26009	1.01207	0.79831	1.12742
ENSMUSG00000052305	3100.98	3068.21	2666.34	2645.84	2613.42	1287.64	1253.54	1741.94	2870.34	1724.14	0.735232	0.000766069	0.0192267	Hbb-bs	7	103826534	103828096	-	768	protein_coding	hemoglobin, beta adult s chain [Source:MGI Symbol;Acc:MGI:5474852]	-	2802	2695	2434	2363	3079	1362	1476	1994	256.112	255.418	222.37	218.705	215.912	106.929	104.012	143.871
ENSMUSG00000026870	281.102	268.682	333.019	329.19	246.148	171.119	211.472	192.19	302.998	205.232	0.561081	0.000792626	0.0197622	Cutal	2	34874396	34892132	+	2441	protein_coding	cutA divalent cation tolerance homolog-like [Source:MGI Symbol;Acc:MGI:1925246]	-	254	236	304	294	290	181	249	220	7.30447	7.03717	8.73822	8.56122	6.39821	4.47086	5.52063	4.99418
ENSMUSG00000095098	233.514	301.697	213.614	146.68	179.943	55.779	65.3949	106.578	223.877	101.924	1.13376	0.000818577	0.0202531	Ccdc85b	19	5456789	5457397	-	609	protein_coding	coiled-coil domain containing 85B [Source:MGI Symbol;Acc:MGI:2147607]	-	211	265	195	131	212	59	77	122	24.3214	31.6725	22.4665	15.2901	18.7477	5.84138	6.84274	11.1007
ENSMUSG00000000739	163.792	185.572	228.951	132.124	136.655	83.1958	77.2848	107.452	177.61	101.147	0.811487	0.000826721	0.0204156	Sult5a1	8	123140192	123158315	-	4419	protein_coding	sulfotransferase family 5A, member 1 [Source:MGI Symbol;Acc:MGI:1931463]	-	148	163	209	118	161	88	91	123	2.35104	2.68483	3.31848	1.89808	1.96214	1.20071	1.11449	1.54238
ENSMUSG00000041203	1095.64	1260.3	993.58	771.47	896.32	470.812	461.161	597.537	1030.25	606.458	0.76422	0.00083075	0.0204428	Trir	8	85026823	85030286	+	902	protein_coding	telomerase RNA component interacting RNase [Source:MGI Symbol;Acc:MGI:1922833]	-	990	1107	907	689	1056	498	543	684	77.0463	89.3295	70.5534	54.2961	63.0501	33.2892	32.5799	42.0203
ENSMUSG00000031842	376.279	383.668	352.737	235.136	250.392	200.426	225.909	191.317	336.955	217.011	0.6343	0.000830981	0.0204428	Pde4c	8	70723720	70751186	+	5592	protein_coding	phosphodiesterase 4C, cAMP specific [Source:MGI Symbol;Acc:MGI:99556]	-	340	337	322	210	295	212	266	219	4.2681	4.38648	4.04023	2.66937	2.84108	2.28586	2.57437	2.17013
ENSMUSG00000035104	1621.32	1766.92	2095.61	1635.88	1454.82	1367.06	1200.04	1075.39	1779.93	1274.33	0.482163	0.000855279	0.0209608	Eva1a	6	82041043	82093099	+	2805	protein_coding	eva-1 homolog A (C. elegans) [Source:MGI Symbol;Acc:MGI:2385247]	-	1465	1552	1913	1461	1714	1446	1413	1231	36.663	40.2729	47.8519	37.0232	32.9084	31.0825	27.2625	24.3184
ENSMUSG00000032028	211.38	170.772	274.96	253.051	116.284	149.374	174.103	121.429	227.541	140.298	0.698149	0.000869401	0.0212666	Nxpe2	9	48318006	48353454	-	4102	protein_coding	neurexophilin and PC-esterase domain family, member 2 [Source:MGI Symbol;Acc:MGI:1925502]	-	191	150	251	226	137	158	205	139	3.26859	2.66164	4.29334	3.91624	1.79868	2.32243	2.70467	1.87771
ENSMUSG00000038415	132.804	84.2476	98.5912	88.4559	78.9372	37.8163	52.6556	37.5645	101.025	51.7434	0.962845	0.000871503	0.0212778	Foxq1	13	31556134	31560976	+	4843	protein_coding	forkhead box Q1 [Source:MGI Symbol;Acc:MGI:1298228]	Fork	120	74	90	79	93	40	62	43	1.73936	1.11217	1.3039	1.15949	1.03418	0.497996	0.692842	0.491998
ENSMUSG00000068396	304.343	420.1	214.71	380.696	163.816	274.168	105.311	127.544	329.962	167.71	0.97755	0.000883739	0.0214257	Rpl34-ps1	6	71124610	71124963	+	354	processed_pseudogene	ribosomal protein L34, pseudogene 1 [Source:MGI Symbol;Acc:MGI:3704270]	-	275	369	196	340	193	290	124	146	54.5321	75.8712	38.8481	68.2703	29.3618	49.3941	18.9572	22.8538
ENSMUSG00000038312	496.909	527.117	587.165	492.666	413.36	408.416	349.056	392.243	525.964	390.768	0.428992	0.000884184	0.0214257	Edem2	2	155701677	155729475	-	3463	protein_coding	ER degradation enhancer, mannosidase alpha-like 2 [Source:MGI Symbol;Acc:MGI:1915540]	-	449	463	536	440	487	432	411	449	9.10158	9.73155	10.86	9.03143	7.57365	7.52163	6.42312	7.18461
ENSMUSG00000037936	2391.58	2633.31	2681.68	3579.67	1863.09	1681.88	1958.45	2300.17	2821.56	1950.9	0.532279	0.000894634	0.0216384	Scarb1	5	125277087	125341094	-	8500	protein_coding	scavenger receptor class B, member 1 [Source:MGI Symbol;Acc:MGI:893578]	-	2161	2313	2448	3197	2195	1779	2306	2633	17.8467	19.8066	20.2074	26.735	13.9073	12.6194	14.6824	17.1649
ENSMUSG00000024118	2477.91	3262.89	2596.23	2196.84	2076.13	1546.68	2004.31	1340.96	2633.47	1742.02	0.596065	0.000921163	0.0221559	Tedc2	17	24215054	24220851	-	2551	protein_coding	tubulin epsilon and delta complex 2 [Source:MGI Symbol;Acc:MGI:1919266]	-	2239	2866	2370	1962	2446	1636	2360	1535	61.6122	81.7748	65.1861	54.6695	51.6386	38.6682	50.0678	33.3432
ENSMUSG00000034450	5157.23	5635.48	6406.23	6102.34	5060.47	4153.17	3989.09	4279.73	5825.32	4370.61	0.414479	0.000933557	0.0224123	Gulo	14	65986786	66009207	-	2263	protein_coding	gulonolactone (L-) oxidase [Source:MGI Symbol;Acc:MGI:1353434]	-	4660	4950	5848	5450	5962	4393	4697	4899	144.552	159.211	181.318	171.186	141.885	117.046	112.329	119.959
ENSMUSG00000020150	1496.26	1447.01	1630.04	1315.64	1206.13	484.993	582.609	1028.22	1472.24	825.487	0.834466	0.000950493	0.0226445	Gamt	10	80258151	80261012	-	1444	protein_coding	guanidinoacetate methyltransferase [Source:MGI Symbol;Acc:MGI:1098221]	-	1352	1271	1488	1175	1421	513	686	1177	65.7253	64.0667	72.3024	57.8398	52.9975	21.4206	25.7107	45.1667
ENSMUSG00000112006	357.465	436.038	485.288	416.527	340.364	156.937	183.445	297.021	423.829	244.442	0.793233	0.000949454	0.0226445	Gm48633	12	7911889	7950061	-	876	lincRNA	predicted gene, 48633 [Source:MGI Symbol;Acc:MGI:6098238]	-	323	383	443	372	401	166	216	340	25.8834	31.8235	35.4827	30.1853	24.6529	11.4257	13.3446	21.5072
ENSMUSG00000115867	159.365	232.25	170.891	165.715	113.738	130.466	120.598	75.1289	182.055	109.983	0.727433	0.000951978	0.0226445	Gm17753	15	79015329	79025782	-	1610	lincRNA	predicted gene, 17753 [Source:MGI Symbol;Acc:MGI:5009838]	-	144	204	156	148	134	138	142	86	6.27855	9.2227	6.79854	6.53419	4.48237	5.16813	4.77331	2.95993
ENSMUSG00000041567	624.18	958.601	1130.51	923.749	610.278	643.822	566.472	602.779	909.261	605.838	0.585888	0.00094808	0.0226445	Serpina12	12	104028769	104044443	-	3690	protein_coding	serine (or cysteine) peptidase inhibitor, clade A (alpha-1 antiproteinase, antitrypsin), member 12 [Source:MGI Symbol;Acc:MGI:1915304]	-	564	842	1032	825	719	681	667	690	10.7294	16.6088	19.6232	15.8922	10.4938	11.1276	9.78265	10.3617
ENSMUSG00000040134	20243.8	19199.3	19103.7	17327.3	16713.5	13207.3	13339.7	14636.2	18968.5	14474.2	0.390113	0.000947061	0.0226445	Rdh7	10	127884028	127888817	-	1678	protein_coding	retinol dehydrogenase 7 [Source:MGI Symbol;Acc:MGI:1860517]	-	18292	16864	17439	15475	19691	13970	15707	16754	765.23	731.513	729.2	655.534	631.982	501.978	506.592	553.268
ENSMUSG00000024694	596.513	448.562	728.479	803.941	470.228	435.832	292.154	189.57	644.374	346.946	0.893446	0.000956347	0.0226651	Keg1	19	12695786	12719902	+	5664	protein_coding	kidney expressed gene 1 [Source:MGI Symbol;Acc:MGI:1928492]	-	539	394	665	718	554	461	344	217	6.68018	5.06322	8.23788	9.01068	5.26763	4.90748	3.28694	2.12298
ENSMUSG00000020122	3722.95	6166.01	8959.75	7553.47	4501.97	3887.51	3971.25	3325.77	6600.54	3921.62	0.751129	0.000960465	0.0227211	Egfr	11	16752203	16918158	+	11326	protein_coding	epidermal growth factor receptor [Source:MGI Symbol;Acc:MGI:95294]	-	3364	5416	8179	6746	5304	4112	4676	3807	20.8498	34.8061	50.6688	42.3376	25.2206	21.8906	22.3437	18.6258
ENSMUSG00000110750	45.3748	20.4927	16.4319	6.71817	9.33666	2.83622	3.39714	4.36796	22.2544	4.98449	2.15223	0.000981307	0.0229894	Gm48702	9	44799258	44802838	+	801	antisense	predicted gene, 48702 [Source:MGI Symbol;Acc:MGI:6098340]	-	41	18	15	6	11	3	4	5	3.59314	1.63566	1.31394	0.532445	0.739586	0.225824	0.270262	0.345897
ENSMUSG00000074811	81.896	94.4939	48.2001	55.9848	45.8345	28.3622	23.7799	37.5645	70.1437	33.8853	1.04763	0.000983987	0.0229894	Hps6	19	46003478	46006173	+	2696	protein_coding	HPS6, biogenesis of lysosomal organelles complex 2 subunit 3 [Source:MGI Symbol;Acc:MGI:2181763]	-	74	83	44	50	54	30	28	43	1.92679	2.24085	1.14512	1.31828	1.0787	0.670937	0.562076	0.883808
ENSMUSG00000028599	524.577	444.008	483.097	557.608	294.529	351.691	317.632	430.681	502.322	348.633	0.527235	0.000981189	0.0229894	Tnfrsf1b	4	145213463	145246870	-	3818	protein_coding	tumor necrosis factor receptor superfamily, member 1b [Source:MGI Symbol;Acc:MGI:1314883]	-	474	390	441	498	347	372	374	493	8.71496	7.43502	8.10438	9.27149	4.89466	5.87473	5.30142	7.15518
ENSMUSG00000024378	403.946	347.237	471.047	685.254	216.441	378.163	280.264	211.409	476.871	271.569	0.813045	0.00098829	0.0230423	Stard4	18	33199355	33213862	-	5586	protein_coding	StAR-related lipid transfer (START) domain containing 4 [Source:MGI Symbol;Acc:MGI:2156764]	-	365	305	430	612	255	400	330	242	4.58685	3.97423	5.40113	7.78765	2.45849	4.31757	3.1972	2.40062
ENSMUSG00000005718	55.3351	96.7709	78.8729	77.259	56.8688	17.0173	29.7249	36.6909	77.0595	35.0755	1.13101	0.000994023	0.0230927	Tfap4	16	4544661	4559854	-	2541	protein_coding	transcription factor AP4 [Source:MGI Symbol;Acc:MGI:103239]	bHLH	50	85	72	69	67	18	35	42	1.3813	2.43483	1.98813	1.93019	1.42003	0.427119	0.745453	0.915913
ENSMUSG00000070315	419.44	350.652	363.692	310.156	325.086	194.754	174.952	191.317	360.985	221.527	0.703968	0.00102562	0.0235729	4930581F22Rik	9	35116728	35130922	+	5954	processed_transcript	RIKEN cDNA 4930581F22 gene [Source:MGI Symbol;Acc:MGI:1926184]	-	379	308	332	277	383	206	206	219	4.46841	3.76527	3.91243	3.30695	3.46432	2.08612	1.87247	2.03819
ENSMUSG00000027472	255.648	241.358	277.151	229.538	205.407	122.903	118.9	179.086	250.924	156.574	0.67958	0.00102536	0.0235729	Pdrg1	2	153008890	153015427	-	2443	protein_coding	p53 and DNA damage regulated 1 [Source:MGI Symbol;Acc:MGI:1915809]	-	231	212	253	205	242	130	140	205	6.63761	6.31635	7.26632	5.96467	5.33483	3.20849	3.10143	4.64986
ENSMUSG00000031645	514.617	720.659	729.575	666.219	509.273	490.666	444.175	420.198	657.767	466.078	0.497047	0.0010556	0.023964	F11	8	45241174	45262031	-	2240	protein_coding	coagulation factor XI [Source:MGI Symbol;Acc:MGI:99481]	-	465	633	666	595	600	519	523	481	14.5723	20.5688	20.8614	18.881	14.4255	13.9701	12.636	11.8989
ENSMUSG00000025612	429.401	507.763	651.797	765.872	231.719	411.252	422.094	333.712	588.708	349.694	0.7518	0.00107772	0.0244232	Bach1	16	87698945	87733346	+	6179	protein_coding	BTB and CNC homology 1, basic leucine zipper transcription factor 1 [Source:MGI Symbol;Acc:MGI:894680]	TF_bZIP	388	446	595	684	273	435	497	382	4.40795	5.25376	6.75641	7.86854	2.37943	4.24475	4.35306	3.42574
ENSMUSG00000022871	10960.8	11157.1	11446.4	7737.1	8598.22	6911.87	6684.71	6787.81	10325.4	7245.65	0.510994	0.00110917	0.0249612	Fetub	16	22918334	22939778	+	1962	protein_coding	fetuin beta [Source:MGI Symbol;Acc:MGI:1890221]	-	9904	9800	10449	6910	10130	7311	7871	7770	354.352	363.564	373.674	250.343	278.06	224.677	217.114	219.448
ENSMUSG00000042628	682.836	843.614	949.762	1018.92	612.825	557.79	698.961	587.054	873.784	614.157	0.508419	0.00111783	0.0251125	Zfyve1	12	83546558	83597222	-	8343	protein_coding	zinc finger, FYVE domain containing 1 [Source:MGI Symbol;Acc:MGI:3026685]	-	617	741	867	910	722	590	823	672	5.19142	6.46472	7.29145	7.7531	4.66062	4.26393	5.33869	4.4633
ENSMUSG00000024845	1404.41	1234.11	1232.39	1025.64	1049.1	628.695	622.525	877.96	1224.14	794.57	0.623308	0.00112759	0.0252876	Tmem134	19	4125934	4132307	+	4601	processed_transcript	transmembrane protein 134 [Source:MGI Symbol;Acc:MGI:1914240]	-	1269	1084	1125	916	1236	665	733	1005	19.3612	17.1487	17.1561	14.1514	14.4675	8.71465	8.62201	12.1038
ENSMUSG00000001943	19.9206	35.2929	16.4319	13.4363	7.63909	4.72703	7.64355	6.98874	21.2704	6.7496	1.64934	0.00114256	0.0254471	Vsig2	9	37539255	37544205	+	1979	protein_coding	V-set and immunoglobulin domain containing 2 [Source:MGI Symbol;Acc:MGI:1928009]	-	18	31	15	12	9	5	9	8	0.638483	1.14017	0.531818	0.431014	0.244921	0.152337	0.246124	0.224003
ENSMUSG00000081988	71.9357	75.1398	87.6366	68.3014	44.137	52.9428	45.012	30.5757	75.7534	43.1669	0.813561	0.00114164	0.0254471	Gm15746	16	23197095	23198121	-	1027	processed_pseudogene	predicted gene 15746 [Source:MGI Symbol;Acc:MGI:3783188]	-	65	66	80	61	52	56	53	35	4.44289	4.67764	5.46559	4.22197	2.72685	3.28775	2.79294	1.88846
ENSMUSG00000025127	7002.11	7254.4	6331.74	4846.04	5227.68	3316.49	4412.88	4222.94	6358.57	4295	0.565979	0.00118584	0.0261047	Gcgr	11	120530699	120538986	+	2621	protein_coding	glucagon receptor [Source:MGI Symbol;Acc:MGI:99572]	-	6327	6372	5780	4328	6159	3508	5196	4834	169.455	176.955	154.731	117.375	126.553	80.6999	107.29	102.2
ENSMUSG00000072082	483.629	598.841	613.456	548.651	449.009	432.051	368.589	296.148	561.144	386.449	0.538267	0.00120681	0.0262456	Ccnf	17	24223232	24251409	-	3099	protein_coding	cyclin F [Source:MGI Symbol;Acc:MGI:102551]	-	437	526	560	490	529	457	434	339	9.8988	12.3543	12.679	11.2391	9.19311	8.8915	7.57923	6.0616
ENSMUSG00000035890	503.55	536.225	497.338	423.245	392.14	206.099	271.771	367.782	490.089	309.448	0.662537	0.00121301	0.0263361	Rnf126	10	79758515	79766952	-	1704	protein_coding	ring finger protein 126 [Source:MGI Symbol;Acc:MGI:1917544]	-	455	471	454	378	462	218	320	421	18.7441	20.1189	18.6941	15.7681	14.6016	7.71378	10.1634	13.6906
ENSMUSG00000021037	1332.47	1476.61	1490.92	1201.43	1211.22	679.747	867.119	932.123	1375.36	922.552	0.575784	0.00121753	0.02639	Ahsa1	12	87266479	87273998	+	4377	protein_coding	AHA1, activator of heat shock protein ATPase 1 [Source:MGI Symbol;Acc:MGI:2387603]	-	1204	1297	1361	1073	1427	719	1021	1067	19.3096	21.5684	21.8172	17.4253	17.558	9.90451	12.6243	13.5082
ENSMUSG00000036686	209.167	228.835	211.423	222.819	174.85	118.176	134.187	163.362	218.061	147.644	0.561118	0.00124423	0.0268787	Cc2d1a	8	84132828	84147936	-	3710	protein_coding	coiled-coil and C2 domain containing 1A [Source:MGI Symbol;Acc:MGI:2384831]	-	189	201	193	199	206	125	158	187	3.57611	3.94345	3.65006	3.81272	2.99035	2.0315	2.30484	2.79304
ENSMUSG00000019505	7932.84	9011.08	8425.16	5741.8	6547.55	2394.71	4298.23	4489.39	7777.72	4432.47	0.811177	0.00127765	0.0274176	Ubb	11	62551171	62553213	+	1675	protein_coding	ubiquitin B [Source:MGI Symbol;Acc:MGI:98888]	-	7168	7915	7691	5128	7714	2533	5061	5139	300.404	343.946	322.17	217.615	248.024	91.1803	163.523	170.009
ENSMUSG00000033318	2600.75	2838.23	2322.37	1982.98	2138.94	1093.84	1312.99	1616.15	2436.08	1540.48	0.661017	0.00128039	0.0274309	Gstt2	10	75831114	75837424	-	4156	protein_coding	glutathione S-transferase, theta 2 [Source:MGI Symbol;Acc:MGI:106188]	-	2350	2493	2120	1771	2520	1157	1546	1850	39.6931	43.6617	35.7913	30.29	32.6553	16.7857	20.1322	24.6664
ENSMUSG00000003344	337.544	390.499	352.737	365.021	288.588	190.027	239.498	280.423	361.45	249.634	0.532791	0.00129921	0.0276966	Btbd2	10	80642617	80657071	-	3586	protein_coding	BTB (POZ) domain containing 2 [Source:MGI Symbol;Acc:MGI:1933831]	-	305	343	322	326	340	201	282	321	5.97052	6.96206	6.30032	6.46195	5.10619	3.37961	4.25594	4.96026
ENSMUSG00000022391	729.317	644.38	962.907	828.575	581.42	500.12	625.073	520.661	791.295	556.818	0.50685	0.00131906	0.0279626	Rangap1	15	81704248	81745530	-	4863	protein_coding	RAN GTPase activating protein 1 [Source:MGI Symbol;Acc:MGI:103071]	-	659	566	879	740	685	529	736	596	9.51271	8.47161	12.6824	10.8164	7.58604	6.55892	8.19088	6.79128
ENSMUSG00000032633	453.748	454.254	465.569	412.048	321.691	246.751	376.233	317.114	446.405	315.447	0.499977	0.00132043	0.0279626	Flcn	11	59791408	59810016	-	4322	protein_coding	folliculin [Source:MGI Symbol;Acc:MGI:2442184]	-	410	399	425	368	379	261	443	363	6.6592	6.71958	6.89956	6.05228	4.72262	3.64113	5.54723	4.65405
ENSMUSG00000005547	3679.79	3473.51	3902.02	3714.03	3354.41	2458.06	2233.62	1693.02	3692.34	2434.78	0.600722	0.00133627	0.0280747	Cyp2a5	7	26835305	26843548	+	2073	protein_coding	cytochrome P450, family 2, subfamily a, polypeptide 5 [Source:MGI Symbol;Acc:MGI:88597]	-	3325	3051	3562	3317	3952	2600	2630	1938	112.594	107.126	120.562	113.737	102.671	75.6231	68.6615	51.8041
ENSMUSG00000028461	1125.52	1086.11	1058.21	765.872	857.275	541.718	633.566	672.666	1008.93	676.306	0.576757	0.00133865	0.0280747	Ccdc107	4	43492900	43495921	+	1547	protein_coding	coiled-coil domain containing 107 [Source:MGI Symbol;Acc:MGI:1913423]	-	1017	954	966	684	1010	573	746	770	46.1481	44.8861	43.8131	31.4284	35.1609	22.3329	26.0979	27.581
ENSMUSG00000032040	213.594	209.481	217.996	165.715	163.816	107.776	118.05	138.028	201.696	131.918	0.611387	0.001342	0.0280995	Dcps	9	35124408	35176061	-	1451	protein_coding	decapping enzyme, scavenger [Source:MGI Symbol;Acc:MGI:1916555]	-	193	184	199	148	193	114	139	158	9.33712	9.23005	9.62283	7.25021	7.16339	4.73716	5.18447	6.03391
ENSMUSG00000001119	113.99	120.679	90.923	105.251	56.02	81.305	61.1484	69.8874	107.711	67.0902	0.685103	0.0013457	0.0281313	Col6a1	10	76708792	76726168	-	4380	protein_coding	collagen, type VI, alpha 1 [Source:MGI Symbol;Acc:MGI:88459]	-	103	106	83	94	66	86	72	80	1.65077	1.76151	1.3296	1.52549	0.811518	1.18387	0.889642	1.0121
ENSMUSG00000097706	38.7346	28.462	46.0092	36.95	16.127	10.3995	10.1914	26.2078	37.5389	15.7314	1.25324	0.00135173	0.0282119	E030037K01Rik	8	47713266	47715021	+	1756	antisense	RIKEN cDNA E030037K01 gene [Source:MGI Symbol;Acc:MGI:3704310]	-	35	25	42	33	19	11	12	30	1.39916	1.03626	1.67819	1.33581	0.582717	0.377702	0.36984	0.946686
ENSMUSG00000068101	23.2408	38.7084	51.4865	44.7878	24.6148	4.72703	8.49284	17.4718	39.5559	13.8266	1.51022	0.00136336	0.0284089	Cenpm	15	82233779	82244748	-	1617	protein_coding	centromere protein M [Source:MGI Symbol;Acc:MGI:1913820]	-	21	34	47	40	29	5	10	20	0.911658	1.53046	2.03941	1.75835	0.965865	0.186441	0.334693	0.685377
ENSMUSG00000068083	552.245	771.89	1022.06	705.408	550.014	452.85	497.68	519.787	762.901	505.083	0.594841	0.00138154	0.0286952	Cyp2d40	15	82759833	82764183	-	1805	protein_coding	cytochrome P450, family 2, subfamily d, polypeptide 40 [Source:MGI Symbol;Acc:MGI:1919004]	-	499	678	933	630	648	479	586	595	19.4065	27.3405	36.2678	24.8096	19.3342	16.0007	17.5702	18.2662
ENSMUSG00000058833	858.801	749.121	845.693	546.411	634.044	364.927	439.08	476.981	750.007	478.758	0.647229	0.00140052	0.0289963	Rex1bd	8	70504292	70506752	-	1822	protein_coding	required for excision 1-B domain containing [Source:MGI Symbol;Acc:MGI:1913712]	-	776	658	772	488	747	386	517	546	29.8976	26.2864	29.7294	19.0383	22.0801	12.7738	15.3567	16.6056
ENSMUSG00000005413	231.301	216.311	251.955	204.904	165.514	112.503	153.72	173.845	226.118	151.396	0.577393	0.00142329	0.0294208	Hmox1	8	75093621	75100589	+	1751	protein_coding	heme oxygenase 1 [Source:MGI Symbol;Acc:MGI:96163]	-	209	190	230	183	195	119	181	199	8.37882	7.89807	9.21635	7.42884	5.99759	4.09771	5.59435	6.29762
ENSMUSG00000029598	1251.68	1341.13	1225.82	1484.72	1101.73	908.536	994.511	1053.55	1325.84	1014.58	0.385734	0.00143684	0.0296063	Plbd2	5	120483282	120503625	-	6620	protein_coding	phospholipase B domain containing 2 [Source:MGI Symbol;Acc:MGI:1919022]	-	1131	1178	1119	1326	1298	961	1171	1206	11.993	12.9521	11.8601	14.2378	10.5595	8.75278	9.57317	10.0948
ENSMUSG00000071204	849.948	706.997	1069.17	974.135	532.19	639.095	747.37	532.018	900.061	612.668	0.555046	0.00144273	0.0296803	Gm10319	6	122136628	122152016	+	1443	transcribed_unprocessed_pseudogene	predicted pseudogene 10319 [Source:MGI Symbol;Acc:MGI:3643520]	-	768	621	976	870	627	676	880	609	37.3609	31.3241	47.457	42.8558	23.4008	28.2463	33.0045	23.3862
ENSMUSG00000001911	877.615	995.032	1042.88	1355.95	777.489	591.824	671.783	860.488	1067.87	725.396	0.557652	0.0014451	0.029682	Nfix	8	84699876	84800344	-	7351	protein_coding	nuclear factor I/X [Source:MGI Symbol;Acc:MGI:97311]	CTF/NFI	793	874	952	1211	916	626	791	985	7.57268	8.65404	9.08673	11.7099	6.71085	5.13462	5.82354	7.42505
ENSMUSG00000092021	107.35	100.186	118.309	82.8575	88.2739	40.6525	22.0814	31.4493	102.176	45.6143	1.16253	0.00146403	0.0299756	Gbp11	5	105323042	105346472	-	2692	polymorphic_pseudogene	guanylate binding protein 11 [Source:MGI Symbol;Acc:MGI:3646307]	-	97	88	108	74	104	43	26	36	2.52941	2.37937	2.81492	1.95395	2.08059	0.963106	0.522703	0.741032
ENSMUSG00000042485	85.2161	118.402	81.0638	79.4984	66.2054	45.3795	39.0671	56.7835	91.0451	51.8589	0.810352	0.00148735	0.0303092	Mustn1	14	30879200	30881610	+	1236	protein_coding	musculoskeletal, embryonic nuclear protein 1 [Source:MGI Symbol;Acc:MGI:1913425]	-	77	104	74	71	78	48	46	65	4.37316	6.12447	4.20078	4.08316	3.39864	2.34155	2.01417	2.9141
ENSMUSG00000015656	31928.4	37031.4	45679.5	27966.6	23699.8	25580.8	28067.1	19010.2	35651.5	24089.5	0.565558	0.00149345	0.0303855	Hspa8	9	40800984	40810087	+	4301	protein_coding	heat shock protein 8 [Source:MGI Symbol;Acc:MGI:105384]	-	28850	32527	41699	24977	27922	27058	33048	21761	470.868	550.463	680.258	412.788	349.628	379.321	415.846	280.362
ENSMUSG00000054263	2119.34	2007.14	3003.74	2253.95	1469.25	1929.57	1705.36	1294.66	2346.04	1599.71	0.552577	0.00151064	0.0305263	Lifr	15	7090614	7197489	+	10776	protein_coding	leukemia inhibitory factor receptor [Source:MGI Symbol;Acc:MGI:96788]	-	1915	1763	2742	2013	1731	2041	2008	1482	12.4748	11.9083	17.8537	13.2783	8.65103	11.42	10.0847	7.62079
ENSMUSG00000063558	876.508	1030.33	1195.14	884.559	715.528	801.705	738.877	614.135	996.634	717.561	0.474188	0.00150669	0.0305263	Aox1	1	58029931	58106413	+	8690	protein_coding	aldehyde oxidase 1 [Source:MGI Symbol;Acc:MGI:88035]	-	792	905	1091	790	843	848	870	703	6.39777	7.58023	8.80891	6.46195	5.2244	5.88378	5.41822	4.48275
ENSMUSG00000035637	5993.9	6425.59	6815.94	5292.8	5449.22	3973.54	4410.33	4166.16	6132.06	4499.81	0.446455	0.00150629	0.0305263	Grhpr	4	44981395	44990734	+	1603	protein_coding	glyoxylate reductase/hydroxypyruvate reductase [Source:MGI Symbol;Acc:MGI:1923488]	-	5416	5644	6222	4727	6420	4203	5193	4769	237.175	256.276	272.341	209.608	215.69	158.091	175.324	164.855
ENSMUSG00000081051	827.814	902.816	953.048	709.887	692.611	608.842	635.264	581.812	848.391	629.632	0.430091	0.00151166	0.0305263	Gm15427	1	95498621	95499151	+	531	processed_pseudogene	predicted pseudogene 15427 [Source:MGI Symbol;Acc:MGI:3642341]	-	748	793	870	634	816	644	748	666	98.8849	108.701	114.959	84.8694	82.7607	73.126	76.2367	69.5007
ENSMUSG00000026972	64.1888	61.478	48.2001	47.0272	30.5564	31.1984	23.7799	34.9437	55.2235	30.1196	0.875412	0.00157409	0.0317098	Arrdc1	2	24925352	24935252	-	2510	protein_coding	arrestin domain containing 1 [Source:MGI Symbol;Acc:MGI:2446136]	-	58	54	44	42	36	33	28	40	1.6221	1.56593	1.22997	1.18941	0.772427	0.792722	0.603728	0.883071
ENSMUSG00000047407	187.033	259.574	310.014	255.291	168.06	172.064	169.857	173.845	252.978	170.956	0.565528	0.00157569	0.0317098	Tgif1	17	70844205	70853546	-	5625	protein_coding	TGFB-induced factor homeobox 1 [Source:MGI Symbol;Acc:MGI:1194497]	Homeobox	169	228	283	228	198	182	200	199	2.10905	2.9503	3.53005	2.88117	1.89571	1.95088	1.92426	1.96038
ENSMUSG00000020513	53.1217	45.5392	49.2956	54.8651	25.4636	22.6898	37.3685	19.219	50.7054	26.1852	0.95071	0.00159207	0.0319897	Tubd1	11	86544991	86567360	+	2070	protein_coding	tubulin, delta 1 [Source:MGI Symbol;Acc:MGI:1891826]	-	48	40	45	49	30	24	44	22	1.62777	1.40651	1.52531	1.6826	0.780512	0.699071	1.15037	0.588927
ENSMUSG00000063286	135.018	64.8934	120.5	87.3362	67.0542	63.3422	47.5599	42.806	101.937	55.1906	0.886634	0.00160122	0.0321238	Gm8995	7	106504239	106511671	-	7433	transcribed_unprocessed_pseudogene	predicted gene 8995 [Source:MGI Symbol;Acc:MGI:3644223]	-	122	57	110	78	79	67	56	49	1.15218	0.558167	1.03835	0.74591	0.572389	0.54349	0.407738	0.365293
ENSMUSG00000037818	332.011	398.468	324.255	309.036	246.997	267.55	253.936	219.272	340.943	246.939	0.4655	0.0016102	0.0322256	Abhd18	3	40846970	40938138	+	11184	protein_coding	abhydrolase domain containing 18 [Source:MGI Symbol;Acc:MGI:1915468]	-	300	350	296	276	291	283	299	251	1.88299	2.27785	1.857	1.75416	1.40128	1.5257	1.44687	1.24361
ENSMUSG00000038776	6182.04	5874.56	6511.4	5516.74	4535.92	4881.13	5074.47	4827.47	6021.19	4829.75	0.318124	0.00161302	0.0322256	Ephx1	1	180976210	181020904	-	1950	protein_coding	epoxide hydrolase 1, microsomal [Source:MGI Symbol;Acc:MGI:95405]	-	5586	5160	5944	4927	5344	5163	5975	5526	201.089	192.606	213.876	179.599	147.591	159.642	165.829	157.031
ENSMUSG00000026664	39986.3	41102.6	48585.7	38947.5	35436.9	30574.4	31778.5	33585.3	42155.5	32843.8	0.360099	0.00163817	0.0325716	Phyh	2	4919019	4938730	+	1893	protein_coding	phytanoyl-CoA hydroxylase [Source:MGI Symbol;Acc:MGI:891978]	-	36131	36103	44352	34784	41750	32340	37418	38445	1339.84	1388.18	1643.92	1306.13	1187.78	1030.08	1069.76	1125.38
ENSMUSG00000030399	0	958.601	74.4911	1.1197	0	0	0	0	258.553	0	10.6439	0.0016573	0.0326711	Ckm	7	19404776	19422841	+	2913	protein_coding	creatine kinase, muscle [Source:MGI Symbol;Acc:MGI:88413]	-	0	842	68	1	0	0	0	0	0	21.039	1.63789	0.0244015	0	0	0	0
ENSMUSG00000071074	1108.92	1130.51	1291.54	1176.8	1040.61	605.06	800.025	827.292	1176.94	818.248	0.524055	0.00172733	0.0337639	Yipf3	17	46248080	46252537	+	2693	protein_coding	Yip1 domain family, member 3 [Source:MGI Symbol;Acc:MGI:106280]	-	1002	993	1179	1051	1226	640	942	947	26.1189	26.839	30.7181	27.741	24.5179	14.3293	18.9309	19.486
ENSMUSG00000112129	4305.07	4343.31	5038.01	4987.12	3586.13	3982.05	3643.43	3570.37	4668.38	3695.49	0.337227	0.00172534	0.0337639	Pbld1	10	63060162	63077962	+	3928	protein_coding	phenazine biosynthesis-like protein domain containing 1 [Source:MGI Symbol;Acc:MGI:1915621]	-	3890	3815	4599	4454	4225	4212	4290	4087	69.5186	70.6931	82.1503	80.6	57.9274	64.6543	59.1075	57.6557
ENSMUSG00000023118	1102.28	1111.16	1130.51	1254.06	976.106	763.888	942.705	801.084	1149.5	870.946	0.399983	0.00173365	0.0338363	Sympk	7	19024377	19054618	+	10534	protein_coding	symplekin [Source:MGI Symbol;Acc:MGI:1915438]	-	996	976	1032	1120	1150	808	1110	917	6.63726	6.74389	6.87391	7.55755	5.8794	4.62486	5.70278	4.82376
ENSMUSG00000024847	281.102	318.775	266.196	222.819	207.953	196.645	186.842	176.466	272.223	191.976	0.503706	0.00179255	0.034672	Aip	19	4114446	4125858	-	1937	protein_coding	aryl-hydrocarbon receptor-interacting protein [Source:MGI Symbol;Acc:MGI:109622]	-	254	280	243	199	245	208	220	202	9.20507	10.5216	8.80225	7.30264	6.81185	6.47462	6.14681	5.77871
ENSMUSG00000025347	14223.3	14290.2	17262.2	13139.6	12485.7	9810.48	11242.8	11013.4	14728.9	11138.1	0.403126	0.00181795	0.0350063	Mettl7b	10	128958274	128960988	-	1230	protein_coding	methyltransferase like 7B [Source:MGI Symbol;Acc:MGI:1918914]	-	12852	12552	15758	11735	14710	10377	13238	12607	733.48	742.782	898.904	678.163	644.075	508.683	582.471	567.958
ENSMUSG00000016503	47.5882	52.3701	65.7274	67.1817	33.1027	21.7443	36.5192	34.9437	58.2169	31.5775	0.878978	0.00183711	0.035114	Gtf3a	5	146948657	146955614	+	2548	protein_coding	general transcription factor III A [Source:MGI Symbol;Acc:MGI:1913846]	zf-C2H2	43	46	60	60	39	23	43	40	1.18466	1.31405	1.65222	1.67382	0.824316	0.544263	0.913326	0.869901
ENSMUSG00000052040	436.041	347.237	411.892	481.469	247.846	328.056	274.319	330.218	419.16	295.11	0.507013	0.0018553	0.0353053	Klf13	7	63886351	63938915	-	7531	protein_coding	Kruppel-like factor 13 [Source:MGI Symbol;Acc:MGI:1354948]	zf-C2H2	394	305	376	430	292	347	323	378	3.67254	2.94782	3.5031	4.05856	2.08814	2.77816	2.32117	2.7813
ENSMUSG00000061887	564.418	660.319	650.702	675.176	512.668	398.962	448.422	526.776	637.654	471.707	0.434346	0.00186337	0.0354068	Ssbp3	4	106910701	107049694	+	6582	protein_coding	single-stranded DNA binding protein 3 [Source:MGI Symbol;Acc:MGI:1919725]	-	510	580	594	603	604	422	528	603	5.4392	6.41392	6.33207	6.51202	4.94206	3.86576	4.34143	5.07655
ENSMUSG00000022220	74.1491	68.3089	92.0184	61.5833	48.3809	38.7617	44.1628	44.5532	74.0149	43.9646	0.750611	0.0018807	0.0356836	Adcy4	14	55769057	55784095	-	4672	protein_coding	adenylate cyclase 4 [Source:MGI Symbol;Acc:MGI:99674]	-	67	60	84	55	57	41	52	51	1.00669	0.934764	1.26152	0.836789	0.657053	0.529129	0.602362	0.60489
ENSMUSG00000000753	8924.45	9255.85	10480.2	9587.95	7397.18	7111.35	8086.88	8006.47	9562.12	7650.47	0.321764	0.00190337	0.036061	Serpinf1	11	75409769	75422701	-	2359	protein_coding	serine (or cysteine) peptidase inhibitor, clade F, member 1 [Source:MGI Symbol;Acc:MGI:108080]	-	8064	8130	9567	8563	8715	7522	9522	9165	239.964	250.851	284.554	258.02	198.961	192.259	218.453	215.285
ENSMUSG00000027422	3167.38	3554.34	3689.5	3789.05	2978.4	2241.56	2487.55	2957.11	3550.07	2666.15	0.412983	0.00191143	0.0361605	Rrbp1	2	143947395	144011263	-	8786	protein_coding	ribosome binding protein 1 [Source:MGI Symbol;Acc:MGI:1932395]	-	2862	3122	3368	3384	3509	2371	2929	3385	22.8666	25.864	26.8966	27.3776	21.509	16.2713	18.042	21.349
ENSMUSG00000046721	729.317	893.708	563.065	624.79	624.708	401.798	308.29	400.105	702.72	433.725	0.695911	0.00192865	0.0362743	Rpl14-ps1	7	45324965	45325617	+	653	processed_pseudogene	ribosomal protein L14, pseudogene 1 [Source:MGI Symbol;Acc:MGI:3710579]	-	659	785	514	558	736	425	363	458	70.8427	87.5004	55.229	60.7403	60.7006	39.2425	30.085	38.8653
ENSMUSG00000017493	23803	25357.4	24916.2	28357.4	21875	14287	18584	19959.8	25608.5	18676.4	0.455381	0.00193926	0.0363682	Igfbp4	11	99041244	99054392	+	4416	protein_coding	insulin-like growth factor binding protein 4 [Source:MGI Symbol;Acc:MGI:96439]	-	21508	22273	22745	25326	25772	15112	21882	22848	341.896	367.116	361.388	407.656	314.302	206.335	268.173	286.701
ENSMUSG00000112249	243.475	400.745	337.401	255.291	256.334	179.627	169.857	174.718	309.228	195.134	0.663613	0.00194935	0.0365044	Gm30262	10	111599177	111611338	+	791	lincRNA	predicted gene, 30262 [Source:MGI Symbol;Acc:MGI:5589421]	-	220	352	308	228	302	190	200	200	19.524	32.3907	27.3207	20.4887	20.5617	14.483	13.6839	14.0108
ENSMUSG00000024070	3844.68	3309.56	3670.88	4305.23	2659.25	3125.51	3079.5	2310.65	3782.59	2793.73	0.437239	0.00196462	0.0366843	Prkd3	17	78949405	79020816	-	11017	protein_coding	protein kinase D3 [Source:MGI Symbol;Acc:MGI:1922542]	-	3474	2907	3351	3845	3133	3306	3626	2645	22.1355	19.2059	21.3417	24.8079	15.3153	18.0934	17.8124	13.3037
ENSMUSG00000032180	201.42	210.619	186.228	176.912	134.957	125.739	135.885	153.752	193.795	137.583	0.493503	0.00197814	0.0368836	Tmed1	9	21507553	21510252	-	1519	protein_coding	transmembrane p24 trafficking protein 1 [Source:MGI Symbol;Acc:MGI:106201]	-	182	185	170	158	159	133	160	176	8.41078	8.86477	7.85251	7.39359	5.63726	5.27928	5.70058	6.42043
ENSMUSG00000004929	175.966	210.619	212.519	163.476	162.118	105.886	118.05	114.441	190.645	125.124	0.606225	0.001988	0.0370139	Thop1	10	81070035	81082559	+	5059	protein_coding	thimet oligopeptidase 1 [Source:MGI Symbol;Acc:MGI:1354165]	-	159	185	194	146	191	112	139	131	2.20625	2.66171	2.69063	2.05137	2.03328	1.33485	1.48699	1.43488
ENSMUSG00000030727	195.886	194.68	141.314	163.476	130.713	82.2504	107.01	125.797	173.839	111.443	0.639495	0.00199778	0.0370894	Rabep2	7	126428759	126449245	+	5322	protein_coding	rabaptin, RAB GTPase binding effector protein 2 [Source:MGI Symbol;Acc:MGI:1917564]	-	177	171	129	146	154	87	126	144	2.33465	2.3387	1.70072	1.95	1.55838	0.985655	1.28131	1.49933
ENSMUSG00000040270	48.6949	50.0932	55.8683	61.5833	23.7661	44.4341	17.835	20.9662	54.0599	26.7503	1.02208	0.00200503	0.0371175	Bach2	4	32238804	32586108	+	9940	protein_coding	BTB and CNC homology, basic leucine zipper transcription factor 2 [Source:MGI Symbol;Acc:MGI:894679]	TF_bZIP	44	44	51	55	28	47	21	24	0.310734	0.322196	0.359999	0.393308	0.151705	0.285097	0.114338	0.133793
ENSMUSG00000023952	574.379	541.917	521.438	407.569	436.277	317.657	346.508	339.827	511.326	360.067	0.505509	0.0020047	0.0371175	Gtpbp2	17	46161032	46169370	+	5305	protein_coding	GTP binding protein 2 [Source:MGI Symbol;Acc:MGI:1860138]	-	519	476	476	364	514	336	408	389	6.8676	6.53093	6.29562	4.87722	5.21803	3.81887	4.16228	4.06325
ENSMUSG00000044468	141.658	207.204	136.932	231.777	102.703	111.558	135.036	80.3705	179.393	107.417	0.739328	0.00201085	0.0371499	Tent5c	3	100451628	100489324	-	6097	protein_coding	terminal nucleotidyltransferase 5C [Source:MGI Symbol;Acc:MGI:1921895]	-	128	182	125	207	121	118	159	92	1.47373	2.17275	1.4385	2.41329	1.0688	1.16693	1.41136	0.836144
ENSMUSG00000069919	2241.07	2321.36	1757.11	1784.79	1946.27	763.888	699.81	1088.5	2026.09	1124.62	0.849111	0.0020459	0.037605	Hba-a1	11	32283511	32284465	+	812	protein_coding	hemoglobin alpha, adult chain 1 [Source:MGI Symbol;Acc:MGI:96015]	-	2025	2039	1604	1594	2293	808	824	1246	175.062	182.774	138.601	139.537	152.082	59.9979	54.9197	85.0298
ENSMUSG00000032062	240.154	243.635	235.523	248.572	183.338	166.392	163.062	197.432	241.971	177.556	0.446173	0.00209143	0.0381709	2310030G06Rik	9	50739691	50746536	-	1979	protein_coding	RIKEN cDNA 2310030G06 gene [Source:MGI Symbol;Acc:MGI:1914202]	-	217	214	215	222	216	176	192	226	7.69727	7.87085	7.62272	7.97376	5.87809	5.36226	5.25064	6.32808
ENSMUSG00000020000	0	141.172	591.547	10.0773	2.54636	0	0	0	185.699	0.636591	8.17921	0.00210373	0.0382872	Moxd1	10	24223517	24302790	+	3198	protein_coding	monooxygenase, DBH-like 1 [Source:MGI Symbol;Acc:MGI:1921582]	-	0	124	540	9	3	0	0	0	0	2.82226	11.8477	0.200042	0.0505209	0	0	0
ENSMUSG00000030409	340.864	272.097	279.342	238.495	242.753	120.067	173.254	172.971	282.7	177.261	0.672098	0.00214757	0.0390302	Dmpk	7	19083849	19093821	+	4330	protein_coding	dystrophia myotonica-protein kinase [Source:MGI Symbol;Acc:MGI:94906]	-	308	239	255	213	286	127	204	198	4.99328	4.01757	4.13209	3.49662	3.55719	1.76846	2.54976	2.53388
ENSMUSG00000003308	744.811	719.52	759.152	768.111	655.264	500.12	551.185	586.18	747.898	573.187	0.383379	0.00217604	0.0393998	Keap1	9	21229730	21239361	-	4693	protein_coding	kelch-like ECH-associated protein 1 [Source:MGI Symbol;Acc:MGI:1858732]	-	673	632	693	686	772	529	649	671	10.0667	9.80212	10.361	10.3903	8.85922	6.79651	7.4843	7.92285
ENSMUSG00000116130	64.1888	77.4167	84.3502	80.6181	42.4394	54.8336	30.5742	50.6683	76.6434	44.6289	0.7833	0.00219651	0.0395862	Gm49431	15	82621092	82660905	+	401	antisense	predicted gene, 49431 [Source:MGI Symbol;Acc:MGI:6155070]	-	58	68	77	72	50	58	36	58	10.1533	12.3429	13.473	12.7628	6.71513	8.72096	4.85864	8.01481
ENSMUSG00000085439	65.2955	54.6471	5.47729	39.1893	22.0685	5.67244	0.849284	6.11515	41.1523	8.67634	2.24238	0.00221166	0.0398038	Rapgef4os1	2	72097603	72148796	-	638	antisense	Rap guanine nucleotide exchange factor (GEF) 4, opposite strand 1 [Source:MGI Symbol;Acc:MGI:3649714]	-	59	48	5	35	26	6	1	7	6.49164	5.47614	0.549878	3.89945	2.19473	0.567037	0.0848274	0.607976
ENSMUSG00000052435	42.0547	39.8468	38.341	25.753	26.3124	5.67244	15.2871	8.73592	36.4989	14.002	1.37425	0.00222616	0.0399858	Cebpe	14	54710360	54712174	-	1241	protein_coding	CCAAT/enhancer binding protein (C/EBP), epsilon [Source:MGI Symbol;Acc:MGI:103572]	C/EBP	38	35	35	23	31	6	18	10	2.14949	2.05282	1.97885	1.31738	1.3453	0.291514	0.784978	0.446517
ENSMUSG00000097101	125.057	109.294	134.741	99.6529	96.7618	54.8336	50.1077	74.2553	117.186	68.9896	0.76314	0.00222796	0.0399858	1810034E14Rik	13	64248700	64271852	+	2245	antisense	RIKEN cDNA 1810034E14 gene [Source:MGI Symbol;Acc:MGI:1913753]	-	113	96	123	89	114	58	59	85	3.53334	3.11249	3.8442	2.81793	2.73475	1.55773	1.4223	2.09803
ENSMUSG00000010110	914.136	848.168	885.13	820.737	736.748	582.37	676.879	690.138	867.043	671.534	0.368226	0.00223277	0.0400167	Stx5a	19	8741413	8756069	+	5808	protein_coding	syntaxin 5A [Source:MGI Symbol;Acc:MGI:1928483]	-	826	745	808	733	868	616	797	790	9.98335	9.33648	9.76117	8.97085	8.04862	6.39491	7.42658	7.5372
ENSMUSG00000023973	592.086	407.576	578.402	443.399	460.043	249.587	247.142	299.642	505.366	314.103	0.685731	0.00226284	0.0403321	Cnpy3	17	46735705	46752214	-	2659	protein_coding	canopy FGF signaling regulator 3 [Source:MGI Symbol;Acc:MGI:1919279]	-	535	358	528	396	542	264	291	343	14.124	9.79983	13.9326	10.586	10.9777	5.98641	5.92286	7.14801
ENSMUSG00000069922	22460.5	25126.3	30319	20784.9	18375.4	18971.5	19342.4	16815.8	24672.7	18376.3	0.425074	0.00226207	0.0403321	Ces3a	8	105048601	105058413	+	2627	protein_coding	carboxylesterase 3A [Source:MGI Symbol;Acc:MGI:102773]	-	20295	22070	27677	18563	21649	20067	22775	19249	542.315	611.499	739.224	502.278	443.819	460.578	469.197	406.029
ENSMUSG00000039263	1333.58	1334.3	1242.25	1240.62	1122.1	777.124	914.679	1029.09	1287.69	960.748	0.422196	0.00229337	0.0408201	Npepl1	2	174110349	174123070	+	2998	protein_coding	aminopeptidase-like 1 [Source:MGI Symbol;Acc:MGI:2448523]	-	1205	1172	1134	1108	1322	822	1077	1178	28.2149	28.4544	26.5399	26.2703	23.7481	16.5318	19.442	21.7732
ENSMUSG00000031389	88.5362	67.1704	64.632	55.9848	51.776	34.98	30.5742	37.5645	69.0808	38.7237	0.834023	0.00234035	0.0415558	Arhgap4	X	73891442	73921870	-	8105	protein_coding	Rho GTPase activating protein 4 [Source:MGI Symbol;Acc:MGI:2159577]	-	80	59	59	50	61	37	36	43	0.692883	0.52985	0.510759	0.438504	0.405327	0.275251	0.240384	0.293985
ENSMUSG00000047963	1424.33	1123.68	1458.05	1342.51	855.578	1058.86	1065	1042.2	1337.14	1005.41	0.411591	0.00234113	0.0415558	Stbd1	5	92603041	92606579	+	2221	protein_coding	starch binding domain 1 [Source:MGI Symbol;Acc:MGI:1261768]	-	1287	987	1331	1199	1008	1120	1254	1193	40.6774	32.3461	42.0481	38.3731	24.4422	30.4054	30.5567	29.7647
ENSMUSG00000035545	925.203	850.445	704.379	844.25	662.903	553.063	672.633	615.883	831.07	626.12	0.408077	0.0023692	0.0419966	Leng8	7	4137039	4148177	+	6395	protein_coding	leukocyte receptor cluster (LRC) member 8 [Source:MGI Symbol;Acc:MGI:2142195]	-	836	747	643	754	781	585	792	705	9.17674	8.50225	7.05485	8.38083	6.57717	5.51564	6.70257	6.10883
ENSMUSG00000040841	89.6429	101.325	108.45	75.0196	78.9372	22.6898	41.6149	43.6796	93.6094	46.7304	0.998706	0.00239951	0.0424175	Six5	7	19094594	19098549	+	3007	protein_coding	sine oculis-related homeobox 5 [Source:MGI Symbol;Acc:MGI:106220]	Homeobox	81	89	99	67	93	24	49	50	1.89093	2.15432	2.31004	1.58379	1.66563	0.481236	0.8819	0.921395
ENSMUSG00000020072	2257.67	2438.63	2500.93	2350.24	1857.15	1968.34	1962.69	2037.22	2386.87	1956.35	0.28699	0.00239802	0.0424175	Pbld2	10	63024315	63058813	+	2480	protein_coding	phenazine biosynthesis-like protein domain containing 2 [Source:MGI Symbol;Acc:MGI:1914557]	-	2040	2142	2283	2099	2188	2082	2311	2332	57.7433	62.8668	64.5909	60.1613	47.5143	50.6185	50.4319	52.1058
ENSMUSG00000040883	8128.73	8778.83	8057.09	5693.65	6506.81	2764.37	4460.44	5107.89	7664.57	4709.88	0.702459	0.00241235	0.0425283	Tmem205	9	21921008	21927556	-	2589	protein_coding	transmembrane protein 205 [Source:MGI Symbol;Acc:MGI:3045495]	-	7345	7711	7355	5085	7666	2924	5252	5847	199.151	216.787	199.328	139.61	159.465	68.0967	109.787	125.144
ENSMUSG00000024254	930.737	1317.22	1249.92	1366.03	702.796	1019.15	886.652	817.682	1215.98	856.57	0.505699	0.00245612	0.0428537	Abcg8	17	84676302	84700333	+	3749	protein_coding	ATP binding cassette subfamily G member 8 [Source:MGI Symbol;Acc:MGI:1914720]	-	841	1157	1141	1220	828	1078	1044	936	15.7472	22.4632	21.3544	23.1313	11.8944	17.3374	15.071	13.8347
ENSMUSG00000024921	1176.42	1104.33	1394.52	1438.81	1043.16	976.605	976.676	886.696	1278.52	970.784	0.397279	0.00245883	0.0428537	Smarca2	19	26605050	26778322	+	14269	protein_coding	SWI/SNF related, matrix associated, actin dependent regulator of chromatin, subfamily a, member 2 [Source:MGI Symbol;Acc:MGI:99603]	-	1063	970	1273	1285	1229	1033	1150	1015	5.22953	4.94802	6.25968	6.40126	4.6386	4.36503	4.36175	3.94168
ENSMUSG00000050373	240.154	223.142	225.664	200.425	169.758	108.722	152.871	172.098	222.347	150.862	0.557972	0.00250286	0.0432402	Snx21	2	164785823	164793816	+	4760	protein_coding	sorting nexin family member 21 [Source:MGI Symbol;Acc:MGI:1917729]	-	217	196	206	179	200	115	180	197	3.20019	2.99711	3.03653	2.67302	2.26283	1.4567	2.04655	2.29334
ENSMUSG00000000902	362.998	377.976	393.269	281.044	272.461	247.696	271.771	221.892	353.822	253.455	0.481061	0.00249957	0.0432402	Smarcb1	10	75896769	75921617	-	7930	protein_coding	SWI/SNF related, matrix associated, actin dependent regulator of chromatin, subfamily b, member 1 [Source:MGI Symbol;Acc:MGI:1328366]	-	328	332	359	251	321	262	320	254	2.90351	3.04732	3.17642	2.24987	2.18002	1.99209	2.1839	1.77488
ENSMUSG00000015094	54.2284	75.1398	65.7274	50.3863	36.4979	24.5806	39.9163	36.6909	61.3705	34.4214	0.830423	0.00257617	0.0438486	Npdc1	2	25399351	25409494	+	3906	protein_coding	neural proliferation, differentiation and control 1 [Source:MGI Symbol;Acc:MGI:1099802]	-	49	66	60	45	43	26	47	42	0.880616	1.22989	1.0778	0.818911	0.592877	0.401349	0.651212	0.595836
ENSMUSG00000094152	137.231	174.188	127.073	131.004	106.947	102.104	86.6269	83.8649	142.374	94.8857	0.58535	0.00257675	0.0438486	Slc6a16	7	45241085	45273367	+	3024	protein_coding	solute carrier family 6, member 16 [Source:MGI Symbol;Acc:MGI:2685930]	-	124	153	116	117	126	108	102	96	2.87848	3.68267	2.69149	2.75017	2.24397	2.15339	1.82547	1.75913
ENSMUSG00000029060	523.47	487.27	458.997	353.824	382.803	260.932	316.783	303.136	455.89	315.914	0.528496	0.00259309	0.0440348	Mib2	4	155654677	155669198	-	4724	protein_coding	mindbomb E3 ubiquitin protein ligase 2 [Source:MGI Symbol;Acc:MGI:2679684]	-	473	428	419	316	451	276	373	347	7.02869	6.59459	6.22331	4.75481	5.14156	3.52273	4.27323	4.07032
ENSMUSG00000027187	36141.6	35284.9	43139.1	45946.7	32369.4	30942.2	30453.6	31224.8	40128.1	31247.5	0.360873	0.00264087	0.0446703	Cat	2	103453849	103485160	-	2613	protein_coding	catalase [Source:MGI Symbol;Acc:MGI:88271]	-	32657	30993	39380	41035	38136	32729	35858	35743	877.324	863.332	1057.43	1116.28	786.003	755.221	742.683	757.986
ENSMUSG00000050541	357.465	356.345	380.124	468.033	224.929	274.168	312.536	298.769	390.491	277.6	0.492316	0.00266341	0.0449513	Adra1b	11	43774606	43901210	-	3382	protein_coding	adrenergic receptor, alpha 1b [Source:MGI Symbol;Acc:MGI:104774]	-	323	313	347	418	265	290	368	342	6.70428	6.73635	7.19901	8.78535	4.21989	5.17017	5.88886	5.60353
ENSMUSG00000049577	1272.71	1314.95	1795.45	1401.86	1068.62	695.819	1165.22	1020.36	1446.24	987.504	0.550185	0.00270017	0.0454142	Zfpm1	8	122282141	122337251	+	3503	protein_coding	zinc finger protein, multitype 1 [Source:MGI Symbol;Acc:MGI:1095400]	zf-C2H2	1150	1155	1639	1252	1259	736	1372	1168	23.0452	23.9991	32.8289	25.4051	19.3559	12.6683	21.1968	18.4762
ENSMUSG00000029456	551.138	541.917	591.547	719.964	505.877	396.125	396.616	456.015	601.142	438.658	0.454305	0.00270884	0.0454142	Acad10	5	121621026	121660514	-	6068	protein_coding	acyl-Coenzyme A dehydrogenase family, member 10 [Source:MGI Symbol;Acc:MGI:1919235]	-	498	476	540	643	596	419	467	522	5.76112	5.70972	6.24404	7.5322	5.28968	4.16341	4.16513	4.76688
ENSMUSG00000021252	853.268	807.183	750.388	717.725	629.8	646.658	535.049	610.641	782.141	605.537	0.369473	0.00271889	0.0454142	Erg28	12	85815448	85824550	-	4235	protein_coding	ergosterol biosynthesis 28 [Source:MGI Symbol;Acc:MGI:1915571]	-	771	709	685	641	742	684	630	699	12.7798	12.1856	11.3489	10.7587	9.43581	9.7383	8.05089	9.14604
ENSMUSG00000023829	5587.74	5233.6	6201.38	5157.32	4737.08	3737.19	4537.72	4222.07	5545.01	4308.52	0.363939	0.00271994	0.0454142	Slc22a1	17	12648869	12675829	-	2016	protein_coding	solute carrier family 22 (organic cation transporter), member 1 [Source:MGI Symbol;Acc:MGI:108111]	-	5049	4597	5661	4606	5581	3953	5343	4833	175.808	165.973	197.024	162.401	149.091	118.227	143.434	132.842
ENSMUSG00000023176	4160.1	4614.26	4958.04	5851.53	3861.13	3908.31	3566.99	3633.27	4895.98	3742.43	0.387643	0.00273785	0.0456124	Cpn2	16	30256378	30267499	-	4550	protein_coding	carboxypeptidase N, polypeptide 2 [Source:MGI Symbol;Acc:MGI:1919006]	-	3759	4053	4526	5226	4549	4134	4200	4159	57.9941	64.8364	69.7944	81.6421	53.8435	54.7822	49.9568	50.6509
ENSMUSG00000039917	624.18	511.178	475.429	599.037	447.311	348.855	429.738	397.484	552.456	405.847	0.444329	0.00275151	0.0457055	Rhbdd2	5	135632618	135646448	+	7534	protein_coding	rhomboid domain containing 2 [Source:MGI Symbol;Acc:MGI:1915612]	-	564	449	434	535	527	369	506	455	5.25504	4.33785	4.04186	5.04759	3.76716	2.95312	3.63481	3.34653
ENSMUSG00000046959	1688.83	1296.73	2135.05	2168.85	1207.82	1462.54	1250.15	1102.47	1822.36	1255.75	0.537439	0.00280423	0.0464619	Slc26a1	5	108669878	108675569	-	4050	protein_coding	solute carrier family 26 (sulfate transporter), member 1 [Source:MGI Symbol;Acc:MGI:2385894]	-	1526	1139	1949	1937	1423	1547	1472	1262	26.4498	20.4702	33.7656	33.9962	18.9225	23.0312	19.6702	17.2669
ENSMUSG00000024863	3548.09	2824.57	3179.02	2869.78	2494.59	2346.5	2299.01	2603.3	3105.36	2435.85	0.350352	0.00282877	0.0468086	Mbl2	19	30232928	30239685	+	1101	protein_coding	mannose-binding lectin (protein C) 2 [Source:MGI Symbol;Acc:MGI:96924]	-	3206	2481	2902	2563	2939	2482	2707	2980	204.409	164.019	184.938	165.469	143.761	135.924	133.063	149.982
ENSMUSG00000086141	113.99	143.449	155.555	165.715	112.889	85.0866	101.914	74.2553	144.677	93.5362	0.627974	0.00285367	0.0471002	9030622O22Rik	2	147944740	148040203	-	1682	lincRNA	RIKEN cDNA 9030622O22 gene [Source:MGI Symbol;Acc:MGI:1918820]	-	103	126	142	148	133	90	120	85	4.29867	5.45253	5.92352	6.25449	4.25848	3.22624	3.86111	2.80029
ENSMUSG00000073424	3449.59	3759.26	4196.7	3129.55	3225.39	2368.24	2184.36	2743.08	3633.78	2630.27	0.466219	0.00288149	0.0474987	Cyp4f15	17	32685627	32703352	+	2282	protein_coding	cytochrome P450, family 4, subfamily f, polypeptide 15 [Source:MGI Symbol;Acc:MGI:2146921]	-	3117	3302	3831	2795	3800	2505	2572	3140	95.8835	105.321	117.791	87.0607	89.6802	66.187	60.9975	76.2471
ENSMUSG00000070473	1969.93	2226.87	2303.75	1803.83	1770.57	916.099	1175.41	1617.89	2076.09	1369.99	0.59952	0.0029068	0.0477942	Cldn3	5	134986214	134987472	+	1259	protein_coding	claudin 3 [Source:MGI Symbol;Acc:MGI:1329044]	-	1780	1956	2103	1611	2086	969	1384	1852	99.247	113.083	117.201	90.9549	89.2313	46.4065	59.4932	81.5126
ENSMUSG00000031154	742.597	835.645	760.247	786.026	652.718	478.376	526.556	662.183	781.129	579.958	0.429136	0.00291417	0.0478544	Otud5	X	7841364	7876626	+	5200	protein_coding	OTU domain containing 5 [Source:MGI Symbol;Acc:MGI:1859615]	-	671	734	694	702	769	506	620	758	9.0582	10.2742	9.36426	9.59599	7.96437	5.86716	6.45276	8.07747
ENSMUSG00000070690	661.808	396.191	537.87	452.357	390.442	354.527	357.548	316.24	512.057	354.69	0.52987	0.00293981	0.0480924	5830473C10Rik	5	90561107	90597871	+	2919	protein_coding	RIKEN cDNA 5830473C10 gene [Source:MGI Symbol;Acc:MGI:1923342]	-	598	348	491	404	460	375	421	362	14.381	8.67758	11.8022	9.83792	8.48696	7.74601	7.80557	6.87201
ENSMUSG00000079003	196.993	261.851	237.714	131.004	149.387	86.9774	135.885	124.924	206.891	124.293	0.733662	0.00298067	0.048638	Samd1	8	83997672	84000409	+	2393	protein_coding	sterile alpha motif domain containing 1 [Source:MGI Symbol;Acc:MGI:2142433]	-	178	230	217	117	176	92	160	143	5.22156	6.99582	6.36259	3.47536	3.96094	2.31807	3.61855	3.31133
ENSMUSG00000022751	1107.81	1014.39	1154.61	1106.26	705.342	957.697	854.379	845.637	1095.77	840.764	0.382591	0.00297706	0.048638	Nit2	16	57156665	57167341	-	2563	protein_coding	nitrilase family, member 2 [Source:MGI Symbol;Acc:MGI:1261838]	-	1001	891	1054	988	831	1013	1006	968	27.4163	25.3036	28.8542	27.4009	17.4615	23.831	21.2425	20.9284
ENSMUSG00000025488	1.1067	190.126	31.7683	0	0	0	0.849284	0	55.7503	0.212321	7.70915	0.00301248	0.0487878	Cox8b	7	140898945	140900446	-	360	protein_coding	cytochrome c oxidase subunit 8B [Source:MGI Symbol;Acc:MGI:105958]	-	1	167	29	0	0	0	1	0	0.194994	33.7651	5.65214	0	0	0	0.150333	0
ENSMUSG00000024426	253.435	245.912	307.824	259.769	179.094	198.535	221.663	148.511	266.735	186.951	0.513024	0.00301174	0.0487878	Atat1	17	35897595	35910075	-	4586	protein_coding	alpha tubulin acetyltransferase 1 [Source:MGI Symbol;Acc:MGI:1913869]	-	229	216	281	232	211	210	261	170	3.50529	3.42826	4.29922	3.59592	2.47786	2.761	3.08009	2.05411
ENSMUSG00000078686	56.4418	179.88	635.365	67.1817	56.02	40.6525	46.7106	41.9324	234.717	46.3289	2.34085	0.00301725	0.0488041	Mup9	4	60418046	60421952	-	1499	protein_coding	major urinary protein 9 [Source:MGI Symbol;Acc:MGI:3782918]	-	51	158	580	60	66	43	55	48	2.38831	7.67201	27.1484	2.84515	2.37121	1.72961	1.98572	1.77439
ENSMUSG00000027248	5190.44	5349.72	7270.55	6029.56	3906.97	4800.77	4826.48	3062.81	5960.07	4149.26	0.522511	0.00304616	0.0492101	Pdia3	2	121413775	121438687	+	3139	protein_coding	protein disulfide isomerase associated 3 [Source:MGI Symbol;Acc:MGI:95834]	-	4690	4699	6637	5385	4603	5078	5683	3506	104.883	108.96	148.353	121.941	78.9729	97.5398	97.9813	61.8914
ENSMUSG00000029561	59.7619	79.6937	54.7729	51.506	40.7418	40.6525	28.8756	28.8285	61.4336	34.7746	0.821852	0.0030694	0.0493392	Oasl2	5	114896936	114912234	+	6374	protein_coding	2'-5' oligoadenylate synthetase-like 2 [Source:MGI Symbol;Acc:MGI:1344390]	-	54	70	50	46	48	43	34	33	0.594709	0.799355	0.550396	0.512982	0.405562	0.406759	0.288685	0.286887

## Sheet: 6 Male 2bnull enriched
Additional File 6: RNA sequencing data analysis for genes enriched in Cyp2b-null male mice compared to hCYP2B6-Tg male mice. Analysis was performed as described in Materials and Methods section 2.7. RNA sequencing (RNAseq). Gene counts and normalized counts, and further detailed analyses are included. Padj was used to determine signficance.
A. DEG enriched in male Cyp2b-null mice.					B. GO terms identified as significant by p-value of DEG enriched in male Cyp2b-null mice.									C. KEGG pathways identified as significant by p-value of DEG enriched in male Cyp2b-null mice.
	Gene	log2FoldChange	Padjusted			Category	Term	GO ID	Count	%	P-Value	Benjamini			Category	Term	Count	%	P-Value	Benjamini
	Ppp1r10	-1.95167	3.48e-23			GOTERM_BP_DIRECT	cell cycle	GO:0007049	29	7.7	8.3e-09	1.8e-05			KEGG_PATHWAY	Hippo signaling pathway	11	2.9	0.0012	0.25
	Slc34a2	-2.23145	1.96e-15			GOTERM_BP_DIRECT	regulation of circadian rhythm	GO:0042752	8	2.1	1.8e-05	0.014			KEGG_PATHWAY	Hepatocellular carcinoma	11	2.9	0.0025	0.25
	Cdkn1a	-1.98516	4.4e-15			GOTERM_BP_DIRECT	rhythmic process	GO:0048511	11	2.9	1.9e-05	0.014			KEGG_PATHWAY	Breast cancer	10	2.7	0.0026	0.25
	Lmo4	-1.1831	3.61e-11			GOTERM_BP_DIRECT	positive regulation of transcription by RNA polymerase II	GO:0045944	34	9	3.2e-05	0.016			KEGG_PATHWAY	AGE-RAGE signaling pathway in diabetic complications	8	2.1	0.0039	0.28
	Zfp810	-1.28301	7.47e-10			GOTERM_BP_DIRECT	regulation of transcription by RNA polymerase II	GO:0006357	38	10.1	3.7e-05	0.016			KEGG_PATHWAY	TGF-beta signaling pathway	8	2.1	0.0062	0.32
	Hhex	-1.01591	7.33e-09			GOTERM_BP_DIRECT	negative regulation of transcription by RNA polymerase II	GO:0000122	28	7.4	9.2e-05	0.033			KEGG_PATHWAY	Signaling pathways regulating pluripotency of stem cells	9	2.4	0.0067	0.32
	Tead1	-1.32361	2.56e-08			GOTERM_BP_DIRECT	DNA damage response	GO:0006974	19	5.1	0.00012	0.038			KEGG_PATHWAY	Taurine and hypotaurine metabolism	4	1.1	0.009	0.37
	Rnf144a	-1.35691	7.86e-08			GOTERM_BP_DIRECT	circadian regulation of gene expression	GO:0032922	7	1.9	0.00032	0.08			KEGG_PATHWAY	Human T-cell leukemia virus 1 infection	12	3.2	0.01	0.37
	Gal3st1	-2.30624	1.94e-07			GOTERM_BP_DIRECT	negative regulation of cell population proliferation	GO:0008285	15	4	0.00035	0.08			KEGG_PATHWAY	Pancreatic cancer	6	1.6	0.017	0.55
	Trub2	-0.882763	6.62e-07			GOTERM_BP_DIRECT	regulation of gene expression	GO:0010468	16	4.3	0.00037	0.08			KEGG_PATHWAY	Fluid shear stress and atherosclerosis	8	2.1	0.028	0.6
	Kpna2	-1.00367	7.5e-07			GOTERM_BP_DIRECT	chromosome segregation	GO:0007059	8	2.1	0.00046	0.082			KEGG_PATHWAY	Cellular senescence	9	2.4	0.029	0.6
	Cdcp1	-1.23548	8.6e-07			GOTERM_BP_DIRECT	positive regulation of proteasomal ubiquitin-dependent protein catabolic process	GO:0032436	7	1.9	0.00048	0.082			KEGG_PATHWAY	Lipid and atherosclerosis	10	2.7	0.029	0.6
	Npnt	-2.23973	1.63e-06			GOTERM_BP_DIRECT	heart development	GO:0007507	13	3.5	0.0005	0.082			KEGG_PATHWAY	Gastric cancer	8	2.1	0.03	0.6
	Pik3c2g	-1.11691	1.73e-06			GOTERM_BP_DIRECT	positive regulation of DNA-templated transcription	GO:0045893	21	5.6	0.00056	0.087			KEGG_PATHWAY	Colorectal cancer	6	1.6	0.031	0.6
	Arntl	-0.855112	2.47e-06			GOTERM_BP_DIRECT	double-strand break repair via homologous recombination	GO:0000724	7	1.9	0.0012	0.17			KEGG_PATHWAY	Basal cell carcinoma	5	1.3	0.036	0.6
	Atp1b1	-1.13063	2.66e-06			GOTERM_BP_DIRECT	cell differentiation	GO:0030154	25	6.6	0.0013	0.17			KEGG_PATHWAY	Epstein-Barr virus infection	10	2.7	0.038	0.6
	Noct	-1.45979	4.63e-06			GOTERM_BP_DIRECT	small GTPase-mediated signal transduction	GO:0007264	7	1.9	0.0014	0.18			KEGG_PATHWAY	mTOR signaling pathway	8	2.1	0.038	0.6
	Amd1	-1.19355	5.96e-06			GOTERM_BP_DIRECT	negative regulation of osteoblast differentiation	GO:0045668	6	1.6	0.0018	0.21			KEGG_PATHWAY	Hematopoietic cell lineage	6	1.6	0.039	0.6
	Lepr	-1.45381	7.13e-06			GOTERM_BP_DIRECT	lipid metabolic process	GO:0006629	20	5.3	0.0019	0.21			KEGG_PATHWAY	Pathways in cancer	18	4.8	0.045	0.6
	Itga5	-0.766225	8.42e-06			GOTERM_BP_DIRECT	regulation of cell population proliferation	GO:0042127	9	2.4	0.0021	0.23			KEGG_PATHWAY	Bladder cancer	4	1.1	0.047	0.6
	Hdc	-0.931382	1.5e-05			GOTERM_BP_DIRECT	regulation of cell cycle	GO:0051726	10	2.7	0.0022	0.23			KEGG_PATHWAY	FoxO signaling pathway	7	1.9	0.048	0.6
	Il1r1	-1.20401	1.5e-05			GOTERM_BP_DIRECT	intracellular signal transduction	GO:0035556	14	3.7	0.0025	0.23
	Ciapin1	-0.76081	3.23e-05			GOTERM_BP_DIRECT	positive regulation of fibroblast proliferation	GO:0048146	6	1.6	0.0026	0.23
	Cyp39a1	-1.53509	3.63e-05			GOTERM_BP_DIRECT	protein deubiquitination	GO:0016579	6	1.6	0.0027	0.23
	Scd1	-1.38962	4.62e-05			GOTERM_BP_DIRECT	positive regulation of gene expression	GO:0010628	17	4.5	0.0027	0.23
	Ifrd1	-0.911199	5.5e-05			GOTERM_BP_DIRECT	ribosome biogenesis	GO:0042254	7	1.9	0.0028	0.23
	Pnrc1	-0.598742	8.67e-05			GOTERM_BP_DIRECT	entrainment of circadian clock by photoperiod	GO:0043153	4	1.1	0.0037	0.27
	Mphosph10	-0.768655	8.67e-05			GOTERM_BP_DIRECT	positive regulation of angiogenesis	GO:0045766	8	2.1	0.0038	0.27
	Npas2	-1.44225	9.26e-05			GOTERM_BP_DIRECT	DNA repair	GO:0006281	13	3.5	0.0038	0.27
	Rnd2	-1.09449	0.00010427			GOTERM_BP_DIRECT	postreplication repair	GO:0006301	3	0.8	0.0039	0.27
	Bmp2k	-0.880407	0.000134093			GOTERM_BP_DIRECT	cellular response to xenobiotic stimulus	GO:0071466	6	1.6	0.0039	0.27
	Fmo4	-0.879832	0.000140048			GOTERM_BP_DIRECT	response to UV	GO:0009411	5	1.3	0.0041	0.28
	Sertad1	-1.13501	0.000152305			GOTERM_BP_DIRECT	cell division	GO:0051301	13	3.5	0.0043	0.28
	Slc30a10	-0.862797	0.000153391			GOTERM_BP_DIRECT	locomotor rhythm	GO:0045475	4	1.1	0.0046	0.29
	D16Ertd472e	-1.02367	0.000208767			GOTERM_BP_DIRECT	multicellular organism development	GO:0007275	25	6.6	0.0047	0.29
	Slc36a4	-0.779882	0.000208767			GOTERM_BP_DIRECT	positive regulation of epithelial cell proliferation involved in wound healing	GO:0060054	3	0.8	0.0061	0.36
	Cry1	-1.39415	0.00023018			GOTERM_BP_DIRECT	regulation of metabolic process	GO:0019222	4	1.1	0.0067	0.36
	Pex3	-0.669948	0.000239645			GOTERM_BP_DIRECT	negative regulation of gluconeogenesis	GO:0045721	4	1.1	0.0067	0.36
	Cyp2j9	-1.17154	0.000259354			GOTERM_BP_DIRECT	negative regulation of extrinsic apoptotic signaling pathway via death domain receptors	GO:1902042	4	1.1	0.0067	0.36
	Rprd2	-0.699914	0.000274285			GOTERM_BP_DIRECT	positive regulation of protein serine/threonine kinase activity	GO:0071902	4	1.1	0.0067	0.36
	Tmem18	-0.743401	0.000277613			GOTERM_BP_DIRECT	mRNA transport	GO:0051028	6	1.6	0.0068	0.36
	Zbtb21	-0.841733	0.000282169			GOTERM_BP_DIRECT	regulation of aerobic respiration	GO:1903715	3	0.8	0.0075	0.38
	Nudt19	-0.599818	0.000302228			GOTERM_BP_DIRECT	positive regulation of apoptotic process	GO:0043065	12	3.2	0.0088	0.44
	Sik1	-1.00401	0.000326587			GOTERM_BP_DIRECT	circadian rhythm	GO:0007623	6	1.6	0.0094	0.46
	Rnd3	-0.814643	0.000348597			GOTERM_BP_DIRECT	negative regulation of gene expression	GO:0010629	12	3.2	0.0099	0.47
	Zfp618	-2.20562	0.000351417			GOTERM_BP_DIRECT	proteasome-mediated ubiquitin-dependent protein catabolic process	GO:0043161	9	2.4	0.01	0.47
	Sort1	-0.873492	0.000352574			GOTERM_BP_DIRECT	canonical Wnt signaling pathway	GO:0060070	6	1.6	0.011	0.52
	Top2a	-2.25273	0.000370488			GOTERM_BP_DIRECT	negative regulation of DNA-binding transcription factor activity	GO:0043433	5	1.3	0.012	0.56
	Zfp275	-0.9129	0.000394278			GOTERM_BP_DIRECT	negative regulation of DNA replication	GO:0008156	3	0.8	0.016	0.67
	Insig2	-0.855322	0.000412952			GOTERM_BP_DIRECT	response to hypoxia	GO:0001666	8	2.1	0.017	0.67
	Gm30301	-1.22229	0.000439082			GOTERM_BP_DIRECT	protein catabolic process	GO:0030163	6	1.6	0.017	0.67
	Clp1	-0.694886	0.00044806			GOTERM_BP_DIRECT	spermatogenesis	GO:0007283	14	3.7	0.017	0.67
	Il1b	-1.86594	0.000468718			GOTERM_BP_DIRECT	mRNA processing	GO:0006397	11	2.9	0.017	0.67
	Fam84b	-1.02289	0.000469354			GOTERM_BP_DIRECT	NADH metabolic process	GO:0006734	3	0.8	0.018	0.67
	Eppk1	-0.820349	0.000524518			GOTERM_BP_DIRECT	positive regulation of blood coagulation	GO:0030194	3	0.8	0.018	0.67
	Il1a	-1.58741	0.000526255			GOTERM_BP_DIRECT	maintenance of synapse structure	GO:0099558	3	0.8	0.018	0.67
	Gm11437	-1.55301	0.000532938			GOTERM_BP_DIRECT	phosphorylation	GO:0016310	16	4.3	0.021	0.78
	Akirin1	-0.569088	0.000617975			GOTERM_BP_DIRECT	negative regulation of cell growth	GO:0030308	6	1.6	0.022	0.79
	B430119L08Rik	-1.32226	0.000617975			GOTERM_BP_DIRECT	hippo signaling	GO:0035329	3	0.8	0.022	0.79
	Srsf3	-0.582862	0.000617975			GOTERM_BP_DIRECT	sodium ion transport	GO:0006814	6	1.6	0.022	0.8
	Lgalsl	-0.968944	0.000635263			GOTERM_BP_DIRECT	cellular response to amino acid starvation	GO:0034198	4	1.1	0.024	0.84
	Slc30a1	-0.758871	0.000638064			GOTERM_BP_DIRECT	gluconeogenesis	GO:0006094	4	1.1	0.025	0.87
	Atp10d	-0.9452	0.000708282			GOTERM_BP_DIRECT	hemopoiesis	GO:0030097	5	1.3	0.026	0.87
	Ktn1	-0.526172	0.000718963			GOTERM_BP_DIRECT	ectopic germ cell programmed cell death	GO:0035234	3	0.8	0.026	0.88
	Aass	-0.606345	0.000748753			GOTERM_BP_DIRECT	Wnt signaling pathway	GO:0016055	8	2.1	0.027	0.88
	Nop58	-0.705887	0.000870053			GOTERM_BP_DIRECT	ubiquitin-dependent protein catabolic process	GO:0006511	8	2.1	0.028	0.91
	Kras	-0.604682	0.000941774			GOTERM_BP_DIRECT	inflammatory response	GO:0006954	11	2.9	0.028	0.91
	Brd2	-0.732243	0.000969031			GOTERM_BP_DIRECT	transforming growth factor beta receptor signaling pathway	GO:0007179	5	1.3	0.033	1
	Pcf11	-0.720087	0.000996875			GOTERM_BP_DIRECT	negative regulation of cyclin-dependent protein serine/threonine kinase activity	GO:0045736	3	0.8	0.034	1
	Id3	-0.940404	0.00103433			GOTERM_BP_DIRECT	negative regulation of BMP signaling pathway	GO:0030514	4	1.1	0.035	1
	Sowahb	-0.832734	0.00111228			GOTERM_BP_DIRECT	regulation of nitric-oxide synthase activity	GO:0050999	2	0.5	0.036	1
	Zfp131	-0.843245	0.00116299			GOTERM_BP_DIRECT	detoxification of zinc ion	GO:0010312	2	0.5	0.036	1
	Rad54b	-1.09179	0.00116891			GOTERM_BP_DIRECT	positive regulation of serine C-palmitoyltransferase activity	GO:1904222	2	0.5	0.036	1
	Resf1	-0.656397	0.00127028			GOTERM_BP_DIRECT	positive regulation of CDP-diacylglycerol-serine O-phosphatidyltransferase activity	GO:1904219	2	0.5	0.036	1
	Nek2	-1.45048	0.00133158			GOTERM_BP_DIRECT	telomere maintenance	GO:0000723	4	1.1	0.036	1
	Rad18	-1.80339	0.00140962			GOTERM_BP_DIRECT	cellular response to cholesterol	GO:0071397	3	0.8	0.036	1
	Rhoq	-0.739713	0.00150959			GOTERM_BP_DIRECT	positive regulation of stress-activated MAPK cascade	GO:0032874	3	0.8	0.036	1
	Fzd7	-1.01643	0.00151144			GOTERM_BP_DIRECT	white fat cell differentiation	GO:0050872	3	0.8	0.036	1
	Lars	-0.590655	0.00151441			GOTERM_BP_DIRECT	cellular response to leukemia inhibitory factor	GO:1990830	9	2.4	0.037	1
	Rlim	-0.623088	0.0015832			GOTERM_BP_DIRECT	protein phosphorylation	GO:0006468	14	3.7	0.039	1
	Zfp930	-0.848825	0.00161757			GOTERM_BP_DIRECT	positive regulation of protein phosphorylation	GO:0001934	8	2.1	0.039	1
	Sgce	-1.27131	0.00167428			GOTERM_BP_DIRECT	positive regulation of MAP kinase activity	GO:0043406	4	1.1	0.041	1
	Col15a1	-1.01092	0.00170448			GOTERM_BP_DIRECT	phosphatidylinositol-mediated signaling	GO:0048015	3	0.8	0.042	1
	Atl2	-0.644365	0.00170448			GOTERM_BP_DIRECT	negative regulation of protein localization to plasma membrane	GO:1903077	3	0.8	0.042	1
	Ginm1	-0.51281	0.00171678			GOTERM_BP_DIRECT	hematopoietic progenitor cell differentiation	GO:0002244	5	1.3	0.043	1
	Zfp672	-0.539706	0.00177446			GOTERM_BP_DIRECT	endocytic recycling	GO:0032456	4	1.1	0.044	1
	Tubb2b	-3.94409	0.00179646			GOTERM_BP_DIRECT	response to activity	GO:0014823	4	1.1	0.044	1
	Pou6f1	-0.923728	0.00192303			GOTERM_BP_DIRECT	protein stabilization	GO:0050821	7	1.9	0.045	1
	Appl1	-0.749185	0.00220694			GOTERM_BP_DIRECT	G1/S transition of mitotic cell cycle	GO:0000082	4	1.1	0.046	1
	Tgfbr2	-0.685193	0.00227799			GOTERM_BP_DIRECT	endocytosis	GO:0006897	7	1.9	0.046	1
	Rec8	-2.10944	0.00235497			GOTERM_BP_DIRECT	positive regulation of vascular endothelial growth factor production	GO:0010575	3	0.8	0.048	1
	Spc25	-1.2255	0.00236296			GOTERM_BP_DIRECT	positive regulation of dendrite extension	GO:1903861	3	0.8	0.048	1
	Btg3	-0.692016	0.00244615			GOTERM_BP_DIRECT	non-canonical Wnt signaling pathway	GO:0035567	3	0.8	0.048	1
	Gm49331	-1.25515	0.00244615			GOTERM_BP_DIRECT	embryonic brain development	GO:1990403	3	0.8	0.048	1
	Cxadr	-0.645778	0.00244615			GOTERM_BP_DIRECT	positive regulation of cell migration	GO:0030335	8	2.1	0.048	1
	Hspa14	-0.653734	0.00244615
	Anxa5	-0.517976	0.00247479
	Pdcd10	-0.649777	0.00247479
	H2-Q6	-0.699853	0.00286642
	Slc13a5	-2.16477	0.00286642
	Unc119	-1.00453	0.00289275
	Utp4	-0.743107	0.00315526		D. Revigo visualization of GO terms.
	Fyttd1	-0.740082	0.00316966
	Tmcc3	-0.803984	0.00333851
	Bnip3l	-0.422745	0.00341377
	Cyp2a4	-2.93772	0.00341377
	Tfrc	-0.94066	0.00341721
	Tmx4	-0.861466	0.00342909
	Chd1l	-0.68061	0.00343469
	Gca	-1.14252	0.00344174
	Trim2	-0.828326	0.00345813
	Gpat3	-0.933481	0.00357342
	Usp2	-1.17641	0.00364435
	Cnbp	-0.399183	0.00368812
	Sprtn	-0.707068	0.0038853
	Kdm2b	-1.07849	0.00390319
	Siah1a	-0.694169	0.0040412
	Insc	-0.758257	0.0040412
	Maoa	-0.940335	0.0040412
	Srsf7	-0.703179	0.00405136
	Mir17hg	-1.05744	0.00423752
	Gm11832	-0.933538	0.00436562
	Vmp1	-0.47345	0.00453009
	Rdh13	-0.645708	0.00453009
	Gm14410	-1.02131	0.00465223
	Icam1	-0.898951	0.00469041
	Rbbp8	-0.947176	0.00469041
	Ajuba	-0.913074	0.00469041
	Nudcd2	-0.471509	0.00487809
	Nfe2l2	-0.532861	0.00489392
	Cbx4	-0.878691	0.00490275
	Pot1a	-0.869351	0.00490856
	Ndufaf4	-0.56898	0.00501657
	Tmem87b	-0.513623	0.00503341
	G3bp2	-0.530868	0.00507707
	Phf20l1	-0.596718	0.00518433
	Rel	-1.15362	0.00541472
	Hspa1a	-1.7719	0.00556634
	St3gal5	-0.449063	0.00561428
	Cyr61	-1.49029	0.00562355
	mt-Atp6	-1.63562	0.00572538
	S1pr1	-0.876077	0.00572538
	1700123O20Rik	-0.501294	0.00572862
	Pgm3	-0.602128	0.00585481
	Nup93	-0.915018	0.00590169
	Snx7	-0.668143	0.00590169
	Angptl8	-1.89678	0.00599219
	Zfp369	-0.601155	0.00621929
	Abca1	-0.629972	0.00625799
	Rif1	-0.813466	0.00627494
	Tmem268	-0.704527	0.00630402
	1700017B05Rik	-0.868592	0.00637287
	Gpr155	-0.889508	0.00642934
	Serpinb9	-0.796262	0.00666083
	Rps6ka1	-0.68688	0.00666083
	Id2	-0.717785	0.00674238
	Orc2	-0.839192	0.00683665
	Parp4	-0.639735	0.00698677
	Eml5	-0.734772	0.00699658
	Bnip3	-0.346299	0.00701868
	Slc6a8	-0.827113	0.00713254
	Dopey1	-0.541468	0.00729444
	E330011O21Rik	-1.20925	0.00729444
	Clpx	-0.513859	0.00742309
	Tbp	-0.634225	0.00761063
	Cd276	-1.18681	0.00766494
	Crnkl1	-0.541647	0.00806959
	Fst	-1.12894	0.00810741
	Sertad2	-0.691522	0.00816903
	Nt5c2	-0.608181	0.00825062
	2610301B20Rik	-0.979449	0.00856361
	Mat2a	-0.470553	0.00883173
	Tob2	-0.6494	0.00893878
	Ggt6	-0.637604	0.00903676
	Gypc	-0.861383	0.00903676
	Intu	-1.02014	0.00903676
	Jag1	-0.958866	0.00918096
	Rcan1	-0.496892	0.00941387
	Ppp1r3c	-1.04357	0.0095639
	Hamp	-0.897394	0.00960475
	Gde1	-0.429246	0.00976424
	Nmt2	-0.624874	0.00981741
	Nup37	-0.863425	0.00981741
	Tmem141	-0.725984	0.0100725
	Ces2e	-0.435946	0.0107809
	Sp4	-1.14266	0.0108973
	Dusp22	-0.616491	0.0110898
	Aldob	-0.364382	0.0112207
	Ddx3x	-0.776329	0.011388
	Itih5	-1.04917	0.0114265
	Gt(ROSA)26Sor	-0.653147	0.0115015
	Nedd4l	-0.470914	0.0115772
	Ccnt1	-0.671877	0.0116229
	Ide	-0.473225	0.0118973
	Stard7	-0.416356	0.0118973
	Ugt1a5	-1.2809	0.0121391
	Pdgfra	-0.857966	0.0121882
	Tesmin	-1.49201	0.0124316
	Gtpbp4	-0.480223	0.0124867
	Arg1	-0.459813	0.0125291
	Tab2	-0.566987	0.0125291
	Abhd13	-0.575532	0.0127083
	Gm43609	-1.23218	0.0130214
	Uhrf1bp1l	-0.490608	0.0131134
	1110059E24Rik	-0.480998	0.0132249
	Amot	-0.817052	0.0133804
	Gm20045	-1.41031	0.0137782
	Prim2	-1.4955	0.0138993
	Lonrf3	-1.47945	0.0138993
	Twistnb	-0.614104	0.0142593
	Ssx2ip	-0.633355	0.0143288
	Btf3l4	-0.422318	0.0148403
	Slc25a12	-0.472047	0.0148971
	Brca1	-1.2452	0.0151512
	Rassf1	-0.877398	0.0151829
	Zdhhc20	-0.692338	0.0151829
	Plin4	-0.775429	0.0153827
	Ocel1	-0.496007	0.0153913
	Tmprss2	-0.736436	0.0154359
	Slc1a4	-0.958623	0.0156937
	Lmbr1	-0.864772	0.0157859
	Mtbp	-1.48229	0.0157877
	Epm2aip1	-0.66609	0.0167095
	Igha	-2.00614	0.0167095
	Rab12	-0.514356	0.016825
	Serpine1	-1.8865	0.0169739
	Rab3d	-0.845742	0.0171139
	Mup5	-9.45023	0.01781
	Ube2v2	-0.579394	0.01781
	Hnrnpdl	-0.577301	0.01781
	Wdr35	-0.899404	0.01781
	Pdik1l	-0.820763	0.01781
	AC161607.1	-1.14062	0.0179232
	Skil	-0.850398	0.0179232
	Desi2	-0.848996	0.0179493
	Dmxl2	-0.554709	0.0179951
	Pxmp4	-0.355943	0.0179951
	1810017P11Rik	-1.11073	0.0184305
	Tob1	-0.602412	0.0185252
	Zfp445	-0.490606	0.0185793
	Mapk8	-0.618556	0.0188068
	Gm14403	-1.09623	0.0189304
	Specc1	-1.06992	0.0194661
	Tmem5	-0.513673	0.0195987
	Ckap5	-0.634742	0.020049
	Stk17b	-0.812706	0.0202531
	Idh3a	-0.478711	0.0202531
	Rraga	-0.600298	0.0205053
	Usp38	-0.622758	0.021321
	Xrn2	-0.405501	0.0213977
	Tmem98	-0.63788	0.0219215
	Rab1a	-0.433252	0.0219215
	Zfp40	-1.06999	0.0226651
	Gm38357	-3.02366	0.0227324
	Nid2	-0.75993	0.0227751
	Plekhb2	-0.753773	0.0228677
	Taf1b	-0.865662	0.0229894
	Zfp607a	-1.38863	0.0230927
	Cd9	-0.701374	0.0232226
	Gstm3	-0.743386	0.0233036
	Ces1d	-0.547444	0.0235143
	Snhg14	-0.827705	0.0235143
	Tmem161b	-0.609995	0.0237286
	Serinc3	-0.450791	0.0237286
	Pou2f1	-0.765317	0.0238224
	Odc1	-0.393662	0.0238224
	Twf1	-0.383495	0.0238224
	Klk1b4	-1.38228	0.0238702
	Plce1	-0.551444	0.0248348
	Serinc2	-0.532568	0.0249321
	Lhx6	-0.870855	0.0249321
	Golga5	-0.430457	0.0253447
	Slc16a5	-0.926132	0.0254471
	Kremen1	-0.552065	0.0255815
	Ddhd2	-0.588743	0.0255818
	Gm2061	-1.18673	0.0255818
	Ermp1	-0.623087	0.025734
	Msantd4	-0.416189	0.0257481
	Inafm2	-0.514373	0.0261047
	Gm14327	-0.900806	0.0261047
	Blcap	-0.356212	0.0261584
	Enpp4	-0.562723	0.0261689
	Lrrc15	-1.36024	0.0262172
	Tatdn2	-0.419721	0.0262172
	Pdzd8	-0.566806	0.0262456
	Me1	-0.442447	0.02683
	Dtx4	-0.476971	0.0269088
	Sdc1	-0.423765	0.0270337
	Ankrd50	-0.655757	0.0273347
	Ccdc122	-0.701715	0.0275059
	Zfp820	-1.00288	0.0275901
	Xlr4a	-2.85186	0.0278508
	Suco	-0.60853	0.0279626
	E2f3	-0.566671	0.0279626
	Msrb3	-0.666094	0.0280747
	Fan1	-0.825248	0.0280747
	Zfp976	-0.773875	0.0280747
	Zfp189	-0.869431	0.0285467
	Rbm43	-0.897965	0.0287887
	Trib1	-0.569184	0.0295303
	Celf2	-0.492867	0.0297466
	Skp2	-1.27084	0.0300131
	Ets2	-0.460573	0.030047
	Zfp629	-0.598415	0.0305263
	Reep3	-0.503742	0.0322256
	Fzd6	-0.840891	0.0322256
	Man2a2	-0.402337	0.0325716
	Mtmr10	-0.462772	0.0325861
	Nudcd1	-0.572158	0.0325861
	Strbp	-0.463516	0.0326208
	Armc8	-0.525485	0.0326711
	Ercc5	-0.490771	0.0326711
	Prkdc	-0.667255	0.0328278
	Dhcr7	-0.498972	0.033079
	Bhlhb9	-0.724612	0.0337639
	Etfrf1	-0.395746	0.0342294
	Slc44a1	-0.601226	0.034247
	Dlec1	-1.04975	0.0345351
	Kdm6b	-0.664106	0.0345351
	Gmnn	-0.758732	0.034672
	Rrn3	-0.430276	0.0350063
	Arl2bp	-0.850426	0.0350063
	Csad	-0.628041	0.035114
	Phospho2	-0.479885	0.035114
	Grn	-0.338488	0.035114
	Yod1	-0.58313	0.035114
	Rad17	-0.543571	0.0351836
	Tbrg1	-0.384755	0.0351836
	Rps10	-0.909133	0.0361605
	Gm47260	-1.17363	0.0361605
	Tmpo	-0.386379	0.0361605
	Fam204a	-0.660066	0.0362899
	Ppp1r3b	-0.648847	0.0366642
	Tra2b	-0.345012	0.0370798
	Blnk	-1.69869	0.0371499
	Wdr6	-0.725809	0.0371499
	Cast	-0.456034	0.037494
	Ccnyl1	-0.733724	0.0377695
	Fbxo44	-0.706791	0.0379573
	Usp22	-0.46094	0.038168
	Megf8	-0.632225	0.038168
	Fam76b	-0.578246	0.0382872
	Slc2a1	-0.551283	0.0393114
	Tfcp2l1	-0.846248	0.0393998
	Zfp704	-0.654157	0.0394271
	Cdk6	-0.508748	0.0394271
	Akap17b	-0.965728	0.0401755
	Qsox2	-0.548263	0.0402622
	Gm42732	-0.97344	0.042472
	Plcl2	-0.415497	0.0425735
	Tlk2	-0.4448	0.0425932
	Tmem41a	-0.592016	0.0426311
	Pfkfb2	-0.601812	0.0426447
	Cab39	-0.592128	0.0427248
	Dvl2	-0.70336	0.0427929
	Isyna1	-0.69713	0.0428537
	Smurf1	-0.457401	0.042895
	Axin2	-0.645897	0.0429324
	Picalm	-0.409895	0.0432402
	Cps1	-0.526605	0.0432402
	Nucks1	-0.378276	0.0433482
	Arhgap11a	-1.40389	0.0433482
	Hexim1	-0.510284	0.0433482
	Fam118a	-0.853403	0.0433488
	Gpd2	-0.78366	0.0435977
	Mtmr2	-0.433658	0.0435977
	Qrsl1	-0.673116	0.0435977
	Wdr37	-0.513759	0.0435977
	Cyp4a32	-0.432233	0.0438486
	Tubb2a	-0.623645	0.0438486
	Maged1	-0.365498	0.0441474
	Inmt	-0.537262	0.0444083
	Trak2	-0.500076	0.0449513
	Cbfa2t3	-0.619935	0.0453293
	Slc17a1	-0.544076	0.0454142
	Lrrcc1	-0.84019	0.0454142
	Gusb	-0.572289	0.0454142
	2024-09-10	-0.625527	0.0456124
	Steap2	-0.853246	0.0457055
	Ppia	-0.543516	0.0457254
	Usp16	-0.43527	0.0469932
	Tmed5	-0.345236	0.0476276
	Dock7	-0.55543	0.0480703
	Ist1	-0.31446	0.0480924
	Baz2b	-0.43207	0.0486505
	H2-Q1	-0.832612	0.0486505
	Fmo5	-0.438612	0.0487213
	Cyp3a13	-0.469987	0.0487213
	Serinc5	-0.536872	0.0492738
	Rbmx	-0.479642	0.0493392
	Tor3a	-0.504819	0.0493392
	Plscr4	-0.668566	0.0494592
	Zfand5	-0.39273	0.0497829
E. Data analysis provided by Novogene for DEG enriched in Cyp2b-null male mice.
gene_id	M52	M53	M54	M55	M25	M26	M27	M28	M_2B6	M_2bnull	log2FoldChange	pvalue	padj	gene_name	gene_chr	gene_start	gene_end	gene_strand	gene_length	gene_biotype	gene_description	tf_family	M52_count	M53_count	M54_count	M55_count	M25_count	M26_count	M27_count	M28_count	M52_fpkm	M53_fpkm	M54_fpkm	M55_fpkm	M25_fpkm	M26_fpkm	M27_fpkm	M28_fpkm
ENSMUSG00000039220	343.078	220.865	246.478	268.727	1129.74	820.613	1011.5	1212.55	269.787	1043.6	-1.95167	2.69e-27	3.48e-23	Ppp1r10	17	35916434	35932283	+	5623	protein_coding	protein phosphatase 1, regulatory subunit 10 [Source:MGI Symbol;Acc:MGI:1289273]	-	310	194	225	240	1331	868	1191	1388	3.87005	2.51123	2.80758	3.03389	12.7479	9.30748	11.4631	13.6783
ENSMUSG00000029188	19.9206	35.2929	28.4819	26.8727	110.342	148.429	122.297	138.028	27.642	129.774	-2.23145	7.57e-19	1.96e-15	Slc34a2	5	53038081	53071664	+	5013	protein_coding	solute carrier family 34 (sodium phosphate), member 2 [Source:MGI Symbol;Acc:MGI:1342284]	-	18	31	26	24	130	157	144	158	0.252056	0.450109	0.363909	0.340306	1.39661	1.88835	1.55461	1.7465
ENSMUSG00000023067	366.319	351.791	181.846	197.066	994.779	1008.75	1120.21	1218.66	274.255	1085.6	-1.98516	2.04e-18	4.4e-15	Cdkn1a	17	29090976	29100727	+	3553	protein_coding	cyclin-dependent kinase inhibitor 1A (P21) [Source:MGI Symbol;Acc:MGI:104556]	-	331	309	166	176	1172	1067	1319	1395	6.53967	6.33019	3.27816	3.52106	17.7648	18.1071	20.0912	21.7565
ENSMUSG00000028266	175.966	160.526	140.219	137.723	319.144	343.183	340.563	392.243	153.608	348.783	-1.1831	2.79e-14	3.61e-11	Lmo4	3	144188530	144205220	-	3530	protein_coding	LIM domain only 4 [Source:MGI Symbol;Acc:MGI:109360]	-	159	141	128	123	376	363	401	449	3.16188	2.90736	2.54421	2.47678	5.73643	6.2003	6.1479	7.04825
ENSMUSG00000066829	68.6156	64.8934	69.0138	66.062	153.631	171.119	158.816	170.35	67.1462	163.479	-1.28301	8.08e-13	7.47e-10	Zfp810	9	22276748	22307648	-	6133	protein_coding	zinc finger protein 810 [Source:MGI Symbol;Acc:MGI:2384563]	zf-C2H2	62	57	63	59	181	181	187	195	0.709646	0.676481	0.72075	0.68381	1.5894	1.77945	1.65016	1.76186
ENSMUSG00000024986	833.347	971.124	1160.09	755.794	1824.89	1969.28	1915.98	1813.58	930.089	1880.93	-1.01591	9.06e-12	7.33e-09	Hhex	19	37434810	37440731	+	1918	protein_coding	hematopoietically expressed homeobox [Source:MGI Symbol;Acc:MGI:96086]	Homeobox	753	853	1059	675	2150	2083	2256	2076	27.5594	32.3709	38.7404	25.0156	60.3696	65.4819	63.6572	59.9775
ENSMUSG00000055320	110.67	83.1091	72.3002	107.491	225.778	267.55	248.84	193.064	93.3926	233.808	-1.32361	3.95e-11	2.56e-08	Tead1	7	112679318	112906807	+	13570	protein_coding	TEA domain family member 1 [Source:MGI Symbol;Acc:MGI:101876]	TEA	100	73	66	96	266	283	293	221	0.517301	0.391559	0.341257	0.502861	1.05568	1.25744	1.16854	0.902447
ENSMUSG00000020642	111.777	100.186	62.4411	82.8575	197.768	272.277	227.608	217.524	89.3155	228.794	-1.35691	1.46e-10	7.86e-08	Rnf144a	12	26300964	26415254	-	7340	protein_coding	ring finger protein 144A [Source:MGI Symbol;Acc:MGI:1344401]	-	101	88	57	74	233	288	268	249	0.965936	0.87265	0.544874	0.716625	1.70958	2.36579	1.97604	1.8798
ENSMUSG00000049721	18.8139	26.1851	17.5273	14.556	77.2397	87.9228	57.7513	158.12	19.2706	95.2585	-2.30624	3.9e-10	1.94e-07	Gal3st1	11	3983636	3999326	+	2041	protein_coding	galactose-3-O-sulfotransferase 1 [Source:MGI Symbol;Acc:MGI:1858277]	-	17	23	16	13	91	93	68	181	0.584694	0.820235	0.55004	0.452748	2.40119	2.74739	1.80311	4.91411
ENSMUSG00000039826	195.886	182.157	159.937	174.672	329.33	361.145	298.099	325.85	178.163	328.606	-0.882763	1.53e-09	6.62e-07	Trub2	2	29761224	29788502	-	6316	protein_coding	TruB pseudouridine (psi) synthase family member 2 [Source:MGI Symbol;Acc:MGI:2442186]	-	177	160	146	156	388	382	351	373	1.96723	1.84388	1.62191	1.75565	3.3084	3.64672	3.00761	3.27247
ENSMUSG00000018362	447.108	447.423	438.183	571.045	752.026	1046.56	1132.1	886.696	475.94	954.346	-1.00367	1.86e-09	7.5e-07	Kpna2	11	106988629	106999541	-	2873	protein_coding	karyopherin (importin) alpha 2 [Source:MGI Symbol;Acc:MGI:103561]	-	404	393	400	510	886	1107	1333	1015	9.87117	9.95659	9.76881	12.618	16.6084	23.2323	25.1103	19.5767
ENSMUSG00000035498	65.2955	50.0932	58.0592	69.4211	121.377	157.883	136.735	156.373	60.7172	143.092	-1.23548	2.26e-09	8.6e-07	Cdcp1	9	123170824	123216038	-	6765	protein_coding	CUB domain containing protein 1 [Source:MGI Symbol;Acc:MGI:2442010]	-	59	44	53	62	143	167	161	179	0.612219	0.473411	0.549699	0.651449	1.13841	1.48843	1.288	1.4662
ENSMUSG00000040998	15.4938	7.96937	5.47729	15.6757	51.776	63.3422	42.4642	53.2891	11.1541	52.7179	-2.23973	4.42e-09	1.63e-06	Npnt	3	132881745	132950291	-	5026	protein_coding	nephronectin [Source:MGI Symbol;Acc:MGI:2148811]	-	14	7	5	14	61	67	50	61	0.195537	0.101375	0.0698015	0.197998	0.653636	0.803772	0.538399	0.672538
ENSMUSG00000030228	61.9753	85.3861	82.1593	61.5833	157.874	161.664	156.268	155.499	72.776	157.827	-1.11691	4.81e-09	1.73e-06	Pik3c2g	6	139587221	139969284	+	12647	protein_coding	phosphatidylinositol-4-phosphate 3-kinase catalytic subunit type 2 gamma [Source:MGI Symbol;Acc:MGI:1203730]	-	56	75	75	55	186	171	184	178	0.31083	0.431646	0.416094	0.309123	0.792053	0.815247	0.787385	0.779905
ENSMUSG00000055116	196.993	229.973	197.182	195.947	348.003	346.019	429.738	359.046	205.024	370.701	-0.855112	7.07e-09	2.47e-06	Arntl	7	113207465	113314126	+	7523	protein_coding	aryl hydrocarbon receptor nuclear translocator-like [Source:MGI Symbol;Acc:MGI:1096381]	bHLH	178	202	180	175	410	366	506	411	1.66093	1.9544	1.6788	1.6535	2.93509	2.9334	3.64013	3.02733
ENSMUSG00000026576	397.306	447.423	346.165	498.264	702.796	1249.83	913.829	832.533	422.29	924.747	-1.13063	8.03e-09	2.66e-06	Atp1b1	1	164437109	164458355	-	3081	protein_coding	ATPase, Na+/K+ transporting, beta 1 polypeptide [Source:MGI Symbol;Acc:MGI:88108]	-	359	393	316	445	828	1322	1076	953	8.17948	9.28441	7.19635	10.2665	14.4733	25.8714	18.9007	17.14
ENSMUSG00000023087	314.304	155.972	231.142	174.672	392.989	538.882	690.468	787.98	219.022	602.58	-1.45979	1.47e-08	4.63e-06	Noct	3	51224447	51251644	+	10658	protein_coding	nocturnin [Source:MGI Symbol;Acc:MGI:109382]	-	284	137	211	156	463	570	813	902	1.87053	0.935618	1.38907	1.04041	2.33956	3.22463	4.1283	4.68965
ENSMUSG00000075232	247.901	170.772	230.046	195.947	321.691	606.951	533.35	470.866	211.167	483.214	-1.19355	2.03e-08	5.96e-06	Amd1	10	40287458	40302186	-	3542	protein_coding	S-adenosylmethionine decarboxylase 1 [Source:MGI Symbol;Acc:MGI:88004]	-	224	150	210	175	379	642	628	539	4.43938	3.08245	4.15995	3.51193	5.76261	10.9287	9.59551	8.43237
ENSMUSG00000057722	467.028	385.945	207.041	250.812	666.298	959.588	759.26	1205.56	327.707	897.676	-1.45381	2.59e-08	7.13e-06	Lepr	4	101717404	101815352	+	7049	protein_coding	leptin receptor [Source:MGI Symbol;Acc:MGI:104993]	-	422	339	189	224	785	1015	894	1380	4.2025	3.50047	1.88127	2.25879	5.99751	8.68199	6.86384	10.8483
ENSMUSG00000000555	328.691	291.451	251.955	311.275	505.029	552.117	484.092	471.74	295.843	503.244	-0.766225	3.12e-08	8.42e-06	Itga5	15	103344286	103366763	-	4933	protein_coding	integrin alpha 5 (fibronectin receptor alpha) [Source:MGI Symbol;Acc:MGI:96604]	-	297	256	230	278	595	584	570	540	4.22638	3.77731	3.2714	4.00581	6.49583	7.1381	6.25346	6.06586
ENSMUSG00000027360	621.967	499.793	505.006	348.225	920.086	986.059	883.255	977.55	493.748	941.737	-0.931382	6.06e-08	1.5e-05	Hdc	2	126593667	126619299	-	6389	protein_coding	histidine decarboxylase [Source:MGI Symbol;Acc:MGI:96062]	-	562	439	461	311	1084	1043	1040	1119	6.17485	5.00133	5.06274	3.46006	9.13745	9.8431	8.80962	9.70525
ENSMUSG00000026072	216.914	474.747	293.583	357.183	750.328	908.536	801.724	631.607	335.606	773.049	-1.20401	6.15e-08	1.5e-05	Il1r1	1	40225080	40317257	+	6363	protein_coding	interleukin 1 receptor, type I [Source:MGI Symbol;Acc:MGI:96545]	-	196	417	268	319	884	961	944	723	2.16231	4.7701	2.95522	3.56357	7.48202	9.1063	8.0291	6.2963
ENSMUSG00000031781	375.172	393.914	382.315	354.943	742.689	518.083	659.044	631.607	376.586	637.856	-0.76081	1.5e-07	3.23e-05	Ciapin1	8	94819804	94838358	-	9212	protein_coding	cytokine induced apoptosis inhibitor 1 [Source:MGI Symbol;Acc:MGI:1922083]	-	339	346	349	317	875	548	776	723	2.58326	2.73386	2.65821	2.44603	5.11544	3.5868	4.55895	4.34904
ENSMUSG00000023963	354.145	533.948	215.805	676.296	856.427	1535.34	1455.67	1311.26	445.048	1289.68	-1.53509	1.73e-07	3.63e-05	Cyp39a1	17	43667425	43751431	+	3053	protein_coding	cytochrome P450, family 39, subfamily a, polypeptide 1 [Source:MGI Symbol;Acc:MGI:1927096]	-	320	469	197	604	1009	1624	1714	1501	7.35777	11.1815	4.52748	14.0626	17.7989	32.073	30.3837	27.2435
ENSMUSG00000037071	28170	21846.3	14736.1	35467.5	41341	86259.8	56781.4	78204	25055	65646.6	-1.38962	2.32e-07	4.62e-05	Scd1	19	44394451	44407709	-	4836	protein_coding	stearoyl-Coenzyme A desaturase 1 [Source:MGI Symbol;Acc:MGI:98239]	-	25454	19189	13452	31676	48706	91241	66858	89520	369.481	288.815	195.172	465.586	542.406	1137.59	748.211	1025.75
ENSMUSG00000001627	237.941	227.696	203.755	255.291	317.447	471.758	441.628	508.431	231.171	434.816	-0.911199	3.06e-07	5.5e-05	Ifrd1	12	40201567	40248504	-	5858	protein_coding	interferon-related developmental regulator 1 [Source:MGI Symbol;Acc:MGI:1316717]	-	215	200	186	228	374	499	520	582	2.57639	2.48505	2.22782	2.76657	3.43836	5.13608	4.80409	5.50533
ENSMUSG00000040128	1292.63	1456.12	1530.35	1482.48	1975.13	2026.01	2370.35	2353.46	1440.39	2181.24	-0.598742	5.23e-07	8.67e-05	Pnrc1	4	33245423	33290163	-	2095	protein_coding	proline-rich nuclear receptor coactivator 1 [Source:MGI Symbol;Acc:MGI:1917838]	-	1168	1279	1397	1324	2327	2143	2791	2694	39.1365	44.4365	46.7875	44.9221	59.8192	61.6764	72.0996	71.2562
ENSMUSG00000030521	133.911	137.756	147.887	134.363	264.822	223.116	230.156	225.387	138.479	235.87	-0.768655	5.23e-07	8.67e-05	Mphosph10	7	64376527	64392268	-	3700	protein_coding	M-phase phosphoprotein 10 (U3 small nucleolar ribonucleoprotein) [Source:MGI Symbol;Acc:MGI:1915223]	-	121	121	135	120	312	236	271	258	2.29565	2.38033	2.56005	2.30534	4.54131	3.84584	3.96392	3.86391
ENSMUSG00000026077	17.7072	31.8775	30.6728	34.7106	61.1127	95.486	73.8877	82.1177	28.742	78.151	-1.44225	5.65e-07	9.26e-05	Npas2	1	39193731	39363236	+	4791	protein_coding	neuronal PAS domain protein 2 [Source:MGI Symbol;Acc:MGI:109232]	bHLH	16	28	28	31	72	101	87	94	0.234432	0.425388	0.410062	0.45993	0.809347	1.27109	0.982766	1.0872
ENSMUSG00000001313	109.564	83.1091	106.259	165.715	204.558	262.823	273.469	251.595	116.162	248.111	-1.09449	6.45e-07	0.00010427	Rnd2	11	101464999	101471853	+	1990	protein_coding	Rho family GTPase 2 [Source:MGI Symbol;Acc:MGI:1338755]	-	99	73	97	148	241	278	322	288	3.49225	2.67008	3.42008	5.28646	6.52218	8.42311	8.75709	8.01953
ENSMUSG00000034663	98.4965	108.156	131.455	122.047	176.548	210.826	229.307	230.628	115.038	211.827	-0.880407	8.6e-07	0.000134093	Bmp2k	5	96997689	97091867	+	8480	protein_coding	BMP2 inducible kinase [Source:MGI Symbol;Acc:MGI:2155456]	-	89	95	120	109	208	223	270	264	0.736745	0.81542	0.992893	0.913665	1.32098	1.58559	1.72316	1.72511
ENSMUSG00000026692	164.899	116.125	124.882	117.568	243.602	254.314	205.527	260.33	130.868	240.943	-0.879832	9.2e-07	0.000140048	Fmo4	1	162793188	162813972	-	3707	protein_coding	flavin containing monooxygenase 4 [Source:MGI Symbol;Acc:MGI:2429497]	-	149	102	114	105	287	269	242	298	2.82154	2.00277	2.15774	2.01337	4.16954	4.37532	3.53305	4.45454
ENSMUSG00000008384	61.9753	54.6471	50.391	59.3439	104.401	99.2677	135.036	158.12	56.5893	124.206	-1.13501	1.05e-06	0.000152305	Sertad1	7	27486910	27490316	+	1344	protein_coding	SERTA domain containing 1 [Source:MGI Symbol;Acc:MGI:1913438]	-	56	48	46	53	123	105	159	181	2.9249	2.59953	2.40146	2.80306	4.92872	4.71054	6.40258	7.46257
ENSMUSG00000026614	430.507	469.054	417.369	464.674	607.732	959.588	975.827	697.127	445.401	810.068	-0.862797	1.08e-06	0.000153391	Slc30a10	1	185454848	185468762	+	5836	protein_coding	solute carrier family 30, member 10 [Source:MGI Symbol;Acc:MGI:2685058]	-	389	412	381	415	716	1015	1149	798	4.67905	5.13849	4.58065	5.05463	6.60733	10.4865	10.6552	7.57699
ENSMUSG00000022864	98.4965	109.294	120.5	152.279	178.245	270.386	236.101	292.653	120.142	244.346	-1.02367	1.59e-06	0.000208767	D16Ertd472e	16	78540338	78576708	-	6548	protein_coding	DNA segment, Chr 16, ERATO Doi 472, expressed [Source:MGI Symbol;Acc:MGI:1196400]	-	89	96	110	136	210	286	278	335	0.954123	1.06713	1.17869	1.47634	1.72719	2.63353	2.2977	2.83495
ENSMUSG00000043885	121.737	105.879	120.5	116.448	183.338	223.116	196.185	195.685	116.141	199.581	-0.779882	1.6e-06	0.000208767	Slc36a4	9	15709738	15743361	+	6540	protein_coding	solute carrier family 36 (proton/amino acid symporter), member 4 [Source:MGI Symbol;Acc:MGI:2442595]	-	110	93	110	104	216	236	231	224	1.1807	1.03504	1.18014	1.13035	1.77871	2.17578	1.91157	1.89793
ENSMUSG00000020038	76.3625	86.5246	55.8683	91.815	103.552	239.188	275.168	198.305	77.6426	204.053	-1.39415	1.8e-06	0.00023018	Cry1	10	85131700	85185064	-	3340	protein_coding	cryptochrome 1 (photolyase-like) [Source:MGI Symbol;Acc:MGI:1270841]	-	69	76	51	82	122	253	324	227	1.45019	1.65623	1.07137	1.74511	1.96717	4.56725	5.24995	3.76607
ENSMUSG00000019809	397.306	403.022	405.319	450.118	532.19	701.492	709.152	691.885	413.941	658.68	-0.669948	1.89e-06	0.000239645	Pex3	10	13523842	13553142	-	4740	protein_coding	peroxisomal biogenesis factor 3 [Source:MGI Symbol;Acc:MGI:1929646]	-	359	354	370	402	627	742	835	792	5.31666	5.43599	5.47697	6.02843	7.1239	9.43857	9.53378	9.25883
ENSMUSG00000015224	179.286	185.572	122.691	79.4984	258.88	348.855	322.728	346.816	141.762	319.32	-1.17154	2.06e-06	0.000259354	Cyp2j9	4	96568429	96591578	-	3337	protein_coding	cytochrome P450, family 2, subfamily j, polypeptide 9 [Source:MGI Symbol;Acc:MGI:1921769]	-	162	163	112	71	305	369	380	397	3.40786	3.55537	2.35494	1.51237	4.92235	6.66731	6.16289	6.5924
ENSMUSG00000028106	346.398	277.789	333.019	354.943	446.462	577.643	534.199	573.95	328.037	533.064	-0.699914	2.2e-06	0.000274285	Rprd2	3	95760341	95818863	-	11403	protein_coding	regulation of nuclear pre-mRNA domain containing 2 [Source:MGI Symbol;Acc:MGI:1922387]	-	313	244	304	317	526	611	629	657	1.92685	1.55749	1.87056	1.97604	2.48425	3.23075	2.9853	3.19268
ENSMUSG00000043061	162.685	138.895	194.991	173.553	265.671	301.585	283.661	271.687	167.531	280.651	-0.743401	2.25e-06	0.000277613	Tmem18	12	30584426	30591215	+	3257	protein_coding	transmembrane protein 18 [Source:MGI Symbol;Acc:MGI:2387176]	-	147	122	178	155	313	319	334	311	3.16827	2.72644	3.83459	3.38275	5.17553	5.90546	5.54991	5.29117
ENSMUSG00000046962	118.417	137.756	118.309	156.757	201.163	225.007	254.785	270.814	132.81	237.942	-0.841733	2.32e-06	0.000282169	Zbtb21	16	97943357	97962622	-	6335	protein_coding	zinc finger and BTB domain containing 21 [Source:MGI Symbol;Acc:MGI:1927240]	ZBTB	107	121	108	140	237	238	300	310	1.18566	1.39025	1.19617	1.57086	2.01479	2.26522	2.5629	2.71159
ENSMUSG00000034875	667.342	646.657	640.843	619.192	843.695	997.404	1126.15	933.87	643.508	975.28	-0.599818	2.57e-06	0.000302228	Nudt19	7	35547185	35556304	-	2680	protein_coding	nudix (nucleoside diphosphate linked moiety X)-type motif 19 [Source:MGI Symbol;Acc:MGI:94203]	-	603	568	585	553	994	1055	1326	1069	15.7945	15.4265	15.3157	14.6672	19.9747	23.7355	26.7772	22.1031
ENSMUSG00000024042	366.319	417.823	280.437	387.415	764.758	493.502	668.386	984.538	362.998	727.796	-1.00401	2.8e-06	0.000326587	Sik1	17	31844248	31855792	-	4511	protein_coding	salt inducible kinase 1 [Source:MGI Symbol;Acc:MGI:104754]	-	331	367	256	346	901	522	787	1127	5.15084	5.92171	3.98184	5.45205	10.7567	6.97715	9.44189	13.844
ENSMUSG00000017144	166.005	157.11	158.841	236.256	290.285	332.783	305.742	334.586	179.553	315.849	-0.814643	3.02e-06	0.000348597	Rnd3	2	51130438	51149111	-	4432	protein_coding	Rho family GTPase 3 [Source:MGI Symbol;Acc:MGI:1921444]	-	150	138	145	211	342	352	360	383	2.37582	2.26638	2.29554	3.38407	4.1558	4.78877	4.39602	4.7886
ENSMUSG00000028358	26.5609	6.83089	4.38183	7.83787	62.8103	50.1065	37.3685	60.2779	11.4029	52.6408	-2.20562	3.07e-06	0.000351417	Zfp618	4	62965573	63139708	+	9352	protein_coding	zinc finger protein 618 [Source:MGI Symbol;Acc:MGI:1919950]	zf-C2H2	24	6	4	7	74	53	44	69	0.180148	0.0466982	0.0300105	0.0532047	0.426143	0.341706	0.254627	0.408841
ENSMUSG00000068747	121.737	165.08	136.932	186.989	238.509	257.151	308.29	314.493	152.685	279.611	-0.873492	3.11e-06	0.000352574	Sort1	3	108284082	108361511	+	7569	protein_coding	sortilin 1 [Source:MGI Symbol;Acc:MGI:1338015]	-	110	145	125	167	281	272	363	360	1.02018	1.39439	1.15875	1.56832	1.99938	2.16676	2.59552	2.63556
ENSMUSG00000020914	3.32011	4.55392	5.47729	8.95756	22.9173	27.4168	28.0264	27.955	5.57722	26.5788	-2.25273	3.35e-06	0.000370488	Top2a	11	98992943	99024189	-	9013	protein_coding	topoisomerase (DNA) II alpha [Source:MGI Symbol;Acc:MGI:98790]	-	3	4	5	8	27	29	33	32	0.0233655	0.0323031	0.038924	0.0630924	0.161333	0.194003	0.198153	0.196739
ENSMUSG00000031365	83.0027	100.186	106.259	116.448	171.455	241.079	173.254	179.086	101.474	191.219	-0.9129	3.63e-06	0.000394278	Zfp275	X	73342621	73359080	+	6745	protein_coding	zinc finger protein 275 [Source:MGI Symbol;Acc:MGI:1350985]	zf-C2H2	75	88	97	104	202	255	204	205	0.780553	0.94963	1.00904	1.09599	1.61286	2.2795	1.63684	1.68415
ENSMUSG00000003721	6733.18	9990.17	10229.4	10717.7	12812.4	18332.4	20324.2	16683	9417.61	17038	-0.855322	3.83e-06	0.000412952	Insig2	1	121304353	121332589	-	3473	protein_coding	insulin induced gene 2 [Source:MGI Symbol;Acc:MGI:1920249]	-	6084	8775	9338	9572	15095	19391	23931	19097	122.972	183.906	188.654	195.909	234.076	336.648	372.918	304.698
ENSMUSG00000106538	48.6949	25.0466	51.4865	51.506	80.6348	113.449	105.311	113.567	44.1835	103.24	-1.22229	4.21e-06	0.000439082	Gm30301	5	52982037	52995753	+	652	lincRNA	predicted gene, 30301 [Source:MGI Symbol;Acc:MGI:5589460]	-	44	22	47	46	95	120	124	130	4.73727	2.456	5.05787	5.01495	7.84702	11.0972	10.2927	11.0485
ENSMUSG00000027079	224.661	201.511	217.996	246.333	299.622	369.654	387.273	385.254	222.625	360.451	-0.694886	4.34e-06	0.00044806	Clp1	2	84722104	84727350	-	2672	protein_coding	CLP1, cleavage and polyadenylation factor I subunit [Source:MGI Symbol;Acc:MGI:2138968]	-	203	177	199	220	353	391	456	441	5.33313	4.82159	5.22557	5.85251	7.11487	8.82309	9.23603	9.14559
ENSMUSG00000027398	9.96032	12.5233	39.4365	16.7954	85.7275	86.9774	46.7106	68.1402	19.6789	71.8889	-1.86594	4.6e-06	0.000468718	Il1b	2	129364570	129371139	-	1907	protein_coding	interleukin 1 beta [Source:MGI Symbol;Acc:MGI:96543]	-	9	11	36	15	101	92	55	78	0.331295	0.419851	1.32455	0.559109	2.85233	2.90883	1.56088	2.26649
ENSMUSG00000072568	71.9357	54.6471	53.6774	72.7802	151.933	142.756	107.859	111.82	63.2601	128.592	-1.02289	4.64e-06	0.000469354	Fam84b	15	60818994	60853778	-	5926	protein_coding	family with sequence similarity 84, member B [Source:MGI Symbol;Acc:MGI:3026924]	-	65	48	49	65	179	151	127	128	0.769971	0.589567	0.580165	0.779665	1.62675	1.53637	1.15984	1.1969
ENSMUSG00000115388	272.249	239.081	225.664	195.947	528.795	375.326	349.905	393.116	233.235	411.786	-0.820349	5.47e-06	0.000524518	Eppk1	15	76101481	76120195	-	12332	protein_coding	epiplakin 1 [Source:MGI Symbol;Acc:MGI:2386306]	-	246	210	206	175	623	397	412	450	1.40031	1.23948	1.17206	1.0087	2.72072	1.94105	1.80809	2.02203
ENSMUSG00000027399	36.5212	21.6311	19.7182	13.4363	43.2882	73.7417	79.8327	77.7497	22.8267	68.6531	-1.58741	5.53e-06	0.000526255	Il1a	2	129299610	129309972	-	1974	protein_coding	interleukin 1 alpha [Source:MGI Symbol;Acc:MGI:96542]	-	33	19	18	12	51	78	94	89	1.17352	0.700584	0.639798	0.432106	1.3914	2.38247	2.57714	2.49834
ENSMUSG00000051452	14.3871	20.4927	16.4319	23.5136	37.3467	67.1239	67.9427	47.174	18.7063	54.8968	-1.55301	5.68e-06	0.000532938	Gm11437	11	84148351	84167476	-	1239	protein_coding	predicted gene 11437 [Source:MGI Symbol;Acc:MGI:3650287]	-	13	18	15	21	44	71	80	54	0.736538	1.05744	0.849449	1.20477	1.91254	3.45516	3.49442	2.41508
ENSMUSG00000023075	557.778	492.962	561.97	548.651	684.123	848.975	840.791	833.407	540.34	801.824	-0.569088	6.85e-06	0.000617975	Akirin1	4	123734559	123750345	-	3450	protein_coding	akirin 1 [Source:MGI Symbol;Acc:MGI:1915300]	-	504	433	513	490	806	898	990	954	10.255	9.13529	10.4332	10.0956	12.5819	15.6942	15.5301	15.3228
ENSMUSG00000086432	131.698	47.8162	92.0184	69.4211	286.041	220.28	154.57	192.19	85.2383	213.27	-1.32226	6.95e-06	0.000617975	B430119L08Rik	12	103895897	103898784	+	1994	antisense	RIKEN cDNA B430119L08 gene [Source:MGI Symbol;Acc:MGI:2441857]	-	119	42	84	62	337	233	182	220	4.18933	1.53313	2.95577	2.21016	9.10193	7.04549	4.93973	6.11374
ENSMUSG00000071172	1277.13	1148.73	969.48	997.649	1525.27	1597.74	1682.43	1774.27	1098.25	1644.93	-0.582862	6.97e-06	0.000617975	Srsf3	17	29032628	29043373	+	7899	protein_coding	serine/arginine-rich splicing factor 3 [Source:MGI Symbol;Acc:MGI:98285]	-	1154	1009	885	891	1797	1690	1981	2031	10.2555	9.29764	7.86119	8.01792	12.2519	12.9002	13.5728	14.2478
ENSMUSG00000042363	289.956	255.02	276.055	319.113	344.608	742.144	593.649	552.11	285.036	558.128	-0.968944	7.22e-06	0.000635263	Lgalsl	11	20823576	20831056	-	4115	protein_coding	lectin, galactoside binding-like [Source:MGI Symbol;Acc:MGI:1916114]	-	262	224	252	285	406	785	699	632	4.46945	3.96216	4.29683	4.92302	5.31355	11.5022	9.19315	8.51053
ENSMUSG00000037434	384.026	415.546	397.651	454.596	560.2	911.372	666.688	657.815	412.955	699.019	-0.758871	7.35e-06	0.000638064	Slc30a1	1	191906767	191913247	+	5244	protein_coding	solute carrier family 30 (zinc transporter), member 1 [Source:MGI Symbol;Acc:MGI:1345281]	-	347	365	363	406	660	964	785	753	4.64504	5.06622	4.85692	5.50325	6.77813	11.084	8.10147	7.95686
ENSMUSG00000046808	66.4022	63.7549	76.682	70.5408	139.201	134.248	101.914	158.994	69.345	133.589	-0.9452	8.36e-06	0.000708282	Atp10d	5	72203329	72298775	+	7848	polymorphic_pseudogene	ATPase, class V, type 10D [Source:MGI Symbol;Acc:MGI:2450125]	-	60	56	70	63	164	142	120	182	0.53668	0.519377	0.62583	0.570608	1.12542	1.09096	0.827521	1.28506
ENSMUSG00000021843	424.974	449.7	399.842	403.09	555.107	632.477	601.293	627.239	419.402	604.029	-0.526172	8.56e-06	0.000718963	Ktn1	14	47648448	47739894	+	12912	protein_coding	kinectin 1 [Source:MGI Symbol;Acc:MGI:109153]	-	384	395	365	360	654	669	708	718	2.08766	2.22668	1.98343	1.98182	2.7278	3.12402	2.96754	3.08134
ENSMUSG00000029695	8505.01	11149.1	11102.5	11195.8	18102.9	16589	14283.3	14893	10488.1	15967.1	-0.606345	9.14e-06	0.000748753	Aass	6	23072173	23132986	-	3817	protein_coding	aminoadipate-semialdehyde synthase [Source:MGI Symbol;Acc:MGI:1353573]	-	7685	9793	10135	9999	21328	17547	16818	17048	141.333	186.744	186.303	186.205	300.924	277.18	238.456	247.492
ENSMUSG00000026020	286.636	216.311	268.387	332.55	474.472	485.939	416.998	423.692	275.971	450.275	-0.705887	1.08e-05	0.000870053	Nop58	1	59684971	59719044	+	10758	protein_coding	NOP58 ribonucleoprotein [Source:MGI Symbol;Acc:MGI:1933184]	-	259	190	245	297	559	514	491	485	1.69002	1.28551	1.59791	1.96237	2.79839	2.88079	2.47006	2.49816
ENSMUSG00000030265	504.656	566.964	523.629	528.496	650.171	870.719	881.557	827.292	530.936	807.435	-0.604682	1.18e-05	0.000941774	Kras	6	145216699	145250239	-	5347	protein_coding	Kirsten rat sarcoma viral oncogene homolog [Source:MGI Symbol;Acc:MGI:96680]	-	456	498	478	472	766	921	1038	947	5.98656	6.77911	6.27242	6.27463	7.7152	10.3856	10.5062	9.81407
ENSMUSG00000024335	1412.15	1054.23	1242.25	1716.49	2250.98	1974.95	2172.47	2613.79	1356.28	2253.05	-0.732243	1.24e-05	0.000969031	Brd2	17	34112023	34122634	-	7285	protein_coding	bromodomain containing 2 [Source:MGI Symbol;Acc:MGI:99495]	-	1276	926	1134	1533	2652	2089	2558	2992	12.2954	9.25199	10.922	14.9578	19.6053	17.2898	19.0032	22.7584
ENSMUSG00000041328	381.812	357.483	316.587	300.078	429.487	633.422	556.281	615.009	338.99	558.55	-0.720087	1.28e-05	0.000996875	Pcf11	7	92643543	92669934	-	7827	protein_coding	PCF11 cleavage and polyadenylation factor subunit [Source:MGI Symbol;Acc:MGI:1919579]	-	345	314	289	268	506	670	655	704	3.09419	2.92003	2.59072	2.43386	3.48164	5.16131	4.52901	4.9841
ENSMUSG00000007872	692.796	459.946	466.665	511.701	1402.2	837.63	752.465	1097.23	532.777	1022.38	-0.940404	1.34e-05	0.00103433	Id3	4	136143497	136145755	+	1791	protein_coding	inhibitor of DNA binding 3 [Source:MGI Symbol;Acc:MGI:96398]	bHLH	626	404	426	457	1652	886	886	1256	24.5359	16.4187	16.689	18.1375	49.6756	29.8276	26.7729	38.8601
ENSMUSG00000045314	61.9753	74.0013	81.0638	70.5408	131.562	138.975	125.694	116.188	71.8953	128.105	-0.832734	1.49e-05	0.00111228	Sowahb	5	93041123	93045022	-	3900	protein_coding	sosondowah ankyrin repeat domain family member B [Source:MGI Symbol;Acc:MGI:1925338]	-	56	65	74	63	155	147	148	133	1.00797	1.21312	1.33133	1.14824	2.1404	2.27265	2.05378	1.88972
ENSMUSG00000094870	169.325	178.742	167.605	175.792	210.499	377.217	338.864	314.493	172.866	310.268	-0.843245	1.56e-05	0.00116299	Zfp131	13	119765187	119790889	-	4614	protein_coding	zinc finger protein 131 [Source:MGI Symbol;Acc:MGI:1919715]	ZBTB	153	157	153	157	248	399	399	360	2.32775	2.47671	2.32665	2.41868	2.89469	5.21406	4.68007	4.32349
ENSMUSG00000078773	54.2284	50.0932	39.4365	39.1893	75.5421	84.1412	112.955	117.061	45.7369	97.4248	-1.09179	1.59e-05	0.00116891	Rad54b	4	11558922	11615805	+	5782	protein_coding	RAD54 homolog B (S. cerevisiae) [Source:MGI Symbol;Acc:MGI:3605986]	-	49	44	36	35	89	89	133	134	0.594896	0.553896	0.436859	0.430275	0.828973	0.928095	1.24489	1.28421
ENSMUSG00000032712	288.849	250.466	269.483	320.233	368.374	476.485	442.477	492.706	282.258	445.01	-0.656397	1.75e-05	0.00127028	Resf1	6	149309414	149335663	+	9629	protein_coding	retroelement silencing factor 1 [Source:MGI Symbol;Acc:MGI:1914496]	-	261	220	246	286	434	504	521	564	1.90275	1.66301	1.79255	2.11126	2.42738	3.15595	2.92829	3.24569
ENSMUSG00000026622	58.6552	23.9081	16.4319	48.1469	101.855	115.34	95.9691	89.1064	36.7855	100.567	-1.45048	1.84e-05	0.00133158	Nek2	1	191821444	191833050	+	4516	protein_coding	NIMA (never in mitosis gene a)-related expressed kinase 2 [Source:MGI Symbol;Acc:MGI:109359]	-	53	21	15	43	120	122	113	102	0.823844	0.338469	0.233053	0.676816	1.43105	1.62887	1.3542	1.25157
ENSMUSG00000030254	14.3871	10.2463	8.76366	11.197	22.9173	54.8336	46.7106	31.4493	11.1485	38.9777	-1.80339	1.98e-05	0.00140962	Rad18	6	112619850	112696686	-	5796	protein_coding	RAD18 E3 ubiquitin protein ligase [Source:MGI Symbol;Acc:MGI:1890476]	-	13	9	8	10	27	58	55	36	0.157448	0.113023	0.0968454	0.122639	0.250879	0.603365	0.51356	0.344178
ENSMUSG00000024143	112.884	114.987	94.2093	117.568	164.665	209.88	185.144	174.718	109.912	183.602	-0.739713	2.15e-05	0.00150959	Rhoq	17	86963082	87000069	+	4151	protein_coding	ras homolog family member Q [Source:MGI Symbol;Acc:MGI:1931553]	-	102	101	86	105	194	222	218	200	1.72493	1.77102	1.45366	1.79801	2.51697	3.22464	2.84224	2.66985
ENSMUSG00000041075	198.1	125.233	226.76	276.565	303.017	507.683	425.491	436.796	206.664	418.247	-1.01643	2.19e-05	0.00151144	Fzd7	1	59482424	59486955	+	4532	protein_coding	frizzled class receptor 7 [Source:MGI Symbol;Acc:MGI:108570]	-	179	110	207	247	357	537	501	500	2.77259	1.76667	3.20478	3.87403	4.24235	7.14439	5.9828	6.11349
ENSMUSG00000024493	422.76	396.191	417.369	470.272	634.044	761.998	582.609	592.296	426.648	642.737	-0.590655	2.21e-05	0.00151441	Lars	18	42202350	42262122	-	3856	protein_coding	leucyl-tRNA synthetase [Source:MGI Symbol;Acc:MGI:1913808]	-	382	348	381	420	747	806	686	678	6.95423	6.56895	6.93274	7.74227	10.4331	12.6031	9.62817	9.74321
ENSMUSG00000056537	531.217	540.779	655.084	690.852	776.641	975.659	957.992	1014.24	604.483	931.133	-0.623088	2.35e-05	0.0015832	Rlim	X	103957163	103981284	-	8917	protein_coding	ring finger protein, LIM domain interacting [Source:MGI Symbol;Acc:MGI:1342291]	-	480	475	598	617	915	1032	1128	1161	3.77873	3.87729	4.70543	4.91839	5.52625	6.97817	6.84616	7.21478
ENSMUSG00000059897	76.3625	56.9241	67.9184	55.9848	112.04	118.176	121.448	111.82	64.2974	115.871	-0.848825	2.43e-05	0.00161757	Zfp930	8	69209038	69230536	+	5216	protein_coding	zinc finger protein 930 [Source:MGI Symbol;Acc:MGI:2675306]	zf-C2H2	69	50	62	50	132	125	143	128	0.928612	0.697728	0.83401	0.681379	1.3629	1.44495	1.48373	1.35982
ENSMUSG00000004631	28.7743	21.6311	30.6728	23.5136	45.8345	81.305	56.0527	69.8874	26.148	63.2699	-1.27131	2.56e-05	0.00167428	Sgce	6	4674350	4747207	-	10612	protein_coding	sarcoglycan, epsilon [Source:MGI Symbol;Acc:MGI:1329042]	-	26	19	28	21	54	86	66	80	0.171988	0.13032	0.185131	0.140662	0.274047	0.488632	0.336592	0.417736
ENSMUSG00000028339	39.8413	68.3089	64.632	43.6681	101.855	95.486	120.598	117.935	54.1126	108.968	-1.01092	2.64e-05	0.00170448	Col15a1	4	47208161	47313167	+	6349	protein_coding	collagen, type XV, alpha 1 [Source:MGI Symbol;Acc:MGI:88449]	-	36	60	59	39	120	101	142	135	0.398034	0.687859	0.652024	0.436632	1.0179	0.959172	1.21043	1.17825
ENSMUSG00000059811	2673.79	2193.85	2594.04	2870.9	3154.94	4762.96	4278.69	3954.75	2583.15	4037.84	-0.644365	2.65e-05	0.00170448	Atl2	17	79848390	79896123	-	9844	protein_coding	atlastin GTPase 2 [Source:MGI Symbol;Acc:MGI:1929492]	-	2416	1927	2368	2564	3717	5038	5038	4527	17.2285	14.2483	16.8782	18.5141	20.3353	30.858	27.6977	25.4829
ENSMUSG00000040006	572.165	661.458	683.565	553.13	840.3	924.607	856.927	903.294	617.579	881.282	-0.51281	2.68e-05	0.00171678	Ginm1	10	7767947	7792824	-	2996	protein_coding	glycoprotein integral membrane 1 [Source:MGI Symbol;Acc:MGI:2384905]	-	517	581	624	494	990	978	1009	1034	12.1136	14.1152	14.6137	11.7204	17.796	19.6824	18.2266	19.1244
ENSMUSG00000049755	292.169	303.974	333.019	267.607	426.091	419.76	451.819	442.038	299.193	434.927	-0.539706	2.78e-05	0.00177446	Zfp672	11	58315114	58330339	-	6674	protein_coding	zinc finger protein 672 [Source:MGI Symbol;Acc:MGI:2442105]	zf-C2H2	264	267	304	239	502	444	532	506	2.77677	2.91192	3.19598	2.54547	4.05085	4.01123	4.31402	4.2012
ENSMUSG00000045136	1.1067	2.27696	1.09546	3.35909	39.893	2.83622	6.79427	70.761	1.95955	30.0711	-3.94409	2.83e-05	0.00179646	Tubb2b	13	34126748	34130466	-	2294	protein_coding	tubulin, beta 2B class IIB [Source:MGI Symbol;Acc:MGI:1920960]	-	1	2	1	3	47	3	8	81	0.0306006	0.0634586	0.0305861	0.0929574	1.1034	0.0788512	0.188735	1.9566
ENSMUSG00000009739	70.829	122.956	90.923	103.012	232.568	153.156	166.46	182.581	96.93	183.691	-0.923728	3.09e-05	0.00192303	Pou6f1	15	100575318	100599984	-	6949	protein_coding	POU domain, class 6, transcription factor 1 [Source:MGI Symbol;Acc:MGI:102935]	Pou	64	108	83	92	274	162	196	209	0.646518	1.13124	0.838056	0.94107	2.12352	1.40564	1.52648	1.66661
ENSMUSG00000040760	241.261	270.959	214.71	351.584	396.384	525.646	430.587	460.383	269.628	453.25	-0.749185	3.62e-05	0.00220694	Appl1	14	26918988	26971232	-	8719	protein_coding	adaptor protein, phosphotyrosine interaction, PH domain and leucine zipper containing 1 [Source:MGI Symbol;Acc:MGI:1920243]	-	218	238	196	314	467	556	507	527	1.75514	1.98684	1.57727	2.55988	2.88455	3.84493	3.14701	3.34929
ENSMUSG00000032440	344.185	365.452	301.251	435.562	465.136	634.368	583.458	642.964	361.612	581.481	-0.685193	3.77e-05	0.00227799	Tgfbr2	9	116084293	116175360	-	8187	protein_coding	transforming growth factor, beta receptor II [Source:MGI Symbol;Acc:MGI:98729]	-	311	321	275	389	548	671	687	736	2.6666	2.85387	2.35681	3.37739	3.60483	4.94172	4.54139	4.98153
ENSMUSG00000002324	7.74692	5.69241	5.47729	4.47878	35.6491	26.4714	14.4378	24.4606	5.84885	25.2547	-2.10944	3.91e-05	0.00235497	Rec8	14	55618037	55625395	+	2935	protein_coding	REC8 meiotic recombination protein [Source:MGI Symbol;Acc:MGI:1929645]	-	7	5	5	4	42	28	17	28	0.167422	0.123998	0.119531	0.0968742	0.770672	0.575215	0.313471	0.528639
ENSMUSG00000005233	26.5609	44.4008	46.0092	32.4712	59.4151	76.5779	117.201	96.0951	37.3605	87.3223	-1.2255	3.94e-05	0.00236296	Spc25	2	69193895	69206194	-	3188	protein_coding	SPC25, NDC80 kinetochore complex component, homolog (S. cerevisiae) [Source:MGI Symbol;Acc:MGI:1913692]	-	24	39	42	29	70	81	138	110	0.528465	0.89043	0.924375	0.6466	1.18252	1.53196	2.34271	1.91198
ENSMUSG00000022863	130.591	126.371	143.505	113.089	187.582	194.754	208.075	239.364	128.389	207.444	-0.692016	4.17e-05	0.00244615	Btg3	16	78332637	78377192	-	4014	protein_coding	B cell translocation gene 3 [Source:MGI Symbol;Acc:MGI:109532]	-	118	111	131	101	221	206	245	274	2.06361	2.01279	2.28987	1.78855	2.96513	3.09436	3.30328	3.78253
ENSMUSG00000114025	35.4145	34.1544	40.5319	33.5909	53.4736	109.667	113.804	66.393	35.9229	85.8344	-1.25515	4.17e-05	0.00244615	Gm49331	12	17902389	17904675	+	1214	unprocessed_pseudogene	predicted gene, 49331 [Source:MGI Symbol;Acc:MGI:6121516]	-	32	30	37	30	63	116	134	76	1.85035	1.79869	2.13846	1.75654	2.7948	5.76129	5.97369	3.469
ENSMUSG00000022865	965.045	956.324	996.866	1203.67	1222.25	1800.05	1796.24	1631	1030.48	1612.38	-0.645778	4.19e-05	0.00244615	Cxadr	16	78301489	78359774	+	7400	protein_coding	coxsackie virus and adenovirus receptor [Source:MGI Symbol;Acc:MGI:1201679]	-	872	840	910	1075	1440	1904	2115	1867	8.27195	8.26231	8.62833	10.326	10.48	15.5137	15.468	13.9805
ENSMUSG00000109865	175.966	175.326	142.409	166.835	248.695	297.803	231.005	262.078	165.134	259.895	-0.653734	4.2e-05	0.00244615	Hspa14	2	3488850	3512814	-	4057	protein_coding	heat shock protein 14 [Source:MGI Symbol;Acc:MGI:1354164]	-	159	154	130	149	293	315	272	300	2.75115	2.76293	2.24831	2.61058	3.88948	4.68151	3.62845	4.09756
ENSMUSG00000027712	1069.07	931.278	842.407	1006.61	1235.83	1335.86	1507.48	1432.69	962.341	1377.97	-0.517976	4.29e-05	0.00247479	Anxa5	3	36448923	36475894	-	1777	protein_coding	annexin A5 [Source:MGI Symbol;Acc:MGI:106008]	-	966	818	769	899	1456	1413	1775	1640	38.1604	33.5058	30.3638	35.9607	44.1268	47.9441	54.059	51.1406
ENSMUSG00000027835	301.023	269.82	246.478	283.283	342.061	454.74	496.831	433.302	275.151	431.734	-0.649777	4.3e-05	0.00247479	Pdcd10	3	75516490	75556856	-	2939	protein_coding	programmed cell death 10 [Source:MGI Symbol;Acc:MGI:1928396]	-	272	237	225	253	403	481	585	496	6.49669	5.86952	5.37156	6.11895	7.38472	9.86793	10.7724	9.35172
ENSMUSG00000073409	536.751	412.13	376.837	359.422	679.03	720.4	554.582	783.612	421.285	684.406	-0.699853	5.07e-05	0.00286642	H2-Q6	17	35424850	35430055	+	2085	protein_coding	histocompatibility 2, Q region locus 6 [Source:MGI Symbol;Acc:MGI:95935]	-	485	362	344	321	800	762	653	897	16.329	12.6374	11.5763	10.9435	20.6639	22.0358	16.9498	23.8394
ENSMUSG00000020805	6.64022	7.96937	6.57274	8.95756	27.1612	23.6352	16.9857	67.2666	7.53497	33.7622	-2.16477	5.09e-05	0.00286642	Slc13a5	11	72241989	72267222	-	4940	protein_coding	solute carrier family 13 (sodium-dependent citrate transporter), member 5 [Source:MGI Symbol;Acc:MGI:3037150]	-	6	7	6	8	32	25	20	77	0.0852604	0.103139	0.08522	0.115112	0.34886	0.305136	0.219109	0.86372
ENSMUSG00000002058	157.152	137.756	99.6866	83.9772	206.255	181.518	250.539	321.482	119.643	239.949	-1.00453	5.16e-05	0.00289275	Unc119	11	78343482	78349164	+	2448	protein_coding	unc-119 lipid binding chaperone [Source:MGI Symbol;Acc:MGI:1328357]	-	142	121	91	75	243	192	295	368	4.07193	3.59772	2.60824	2.17774	5.34593	4.72901	6.5218	8.33002
ENSMUSG00000041438	159.365	137.756	209.232	203.785	255.485	329.001	327.824	276.929	177.535	297.31	-0.743107	5.75e-05	0.00315526	Utp4	8	106893636	106923088	+	3451	protein_coding	UTP4 small subunit processome component [Source:MGI Symbol;Acc:MGI:1096573]	-	144	121	191	182	301	348	386	317	2.92914	2.55208	3.88334	3.74872	4.69732	6.08016	6.0534	5.09007
ENSMUSG00000022800	463.708	442.869	462.283	545.292	570.385	1028.6	843.339	755.657	478.538	799.496	-0.740082	5.83e-05	0.00316966	Fyttd1	16	32877500	32908875	+	6633	protein_coding	forty-two-three domain containing 1 [Source:MGI Symbol;Acc:MGI:1917955]	-	419	389	422	487	672	1088	993	865	4.43432	4.26868	4.46395	5.21885	5.45617	9.89007	8.10207	7.22629
ENSMUSG00000020023	152.725	116.125	144.6	174.672	195.221	306.312	239.498	286.538	147.031	256.892	-0.803984	6.19e-05	0.00333851	Tmcc3	10	94311949	94590956	+	7153	protein_coding	transmembrane and coiled coil domains 3 [Source:MGI Symbol;Acc:MGI:2442900]	-	138	102	132	156	230	324	282	328	1.3543	1.03792	1.2948	1.55022	1.73168	2.7311	2.13362	2.54094
ENSMUSG00000022051	1708.75	1851.17	1704.53	1801.59	2121.12	2563	2408.57	2379.67	1766.51	2368.09	-0.422745	6.37e-05	0.00341377	Bnip3l	14	66985239	67008877	-	3859	protein_coding	BCL2/adenovirus E1B interacting protein 3-like [Source:MGI Symbol;Acc:MGI:1332659]	-	1544	1626	1556	1609	2499	2711	2836	2724	28.0864	30.669	28.2912	29.6372	34.8755	42.358	39.773	39.1149
ENSMUSG00000074254	215.807	77.4167	20.8137	169.074	364.979	1371.78	756.712	1208.18	120.778	925.413	-2.93772	6.38e-05	0.00341377	Cyp2a4	7	26307169	26315088	+	1738	protein_coding	cytochrome P450, family 2, subfamily a, polypeptide 4 [Source:MGI Symbol;Acc:MGI:88596]	-	195	68	19	151	430	1451	891	1383	7.87604	2.84782	0.767045	6.17566	13.3244	50.3383	27.745	44.0942
ENSMUSG00000022797	501.336	381.391	594.833	406.449	1007.51	1114.63	979.224	515.419	471.003	904.197	-0.94066	6.42e-05	0.00341721	Tfrc	16	32608920	32632794	+	6185	protein_coding	transferrin receptor [Source:MGI Symbol;Acc:MGI:98822]	-	453	335	543	363	1187	1179	1153	590	5.1414	3.94238	6.15995	4.1718	10.3357	11.4936	10.089	5.28593
ENSMUSG00000034723	185.926	146.864	210.328	265.368	281.797	467.031	360.096	360.794	202.121	367.43	-0.861466	6.49e-05	0.00342909	Tmx4	2	134594185	134644145	-	10907	protein_coding	thioredoxin-related transmembrane protein 4 [Source:MGI Symbol;Acc:MGI:106558]	-	168	129	192	237	332	494	424	413	1.08125	0.860871	1.23513	1.54454	1.63931	2.73088	2.10386	2.09823
ENSMUSG00000028089	120.631	111.571	132.55	106.371	192.675	212.716	182.596	167.73	117.781	188.929	-0.68061	6.53e-05	0.00343469	Chd1l	3	97560742	97610203	-	4309	protein_coding	chromodomain helicase DNA binding protein 1-like [Source:MGI Symbol;Acc:MGI:1915308]	-	109	98	121	95	227	225	215	192	1.77571	1.6554	1.97027	1.56712	2.83712	3.14838	2.70034	2.46907
ENSMUSG00000026893	40.948	42.1238	46.0092	41.4287	69.6006	144.647	76.4355	86.4856	42.6274	94.2922	-1.14252	6.57e-05	0.00344174	Gca	2	62664285	62694109	+	3409	protein_coding	grancalcin [Source:MGI Symbol;Acc:MGI:1918521]	-	37	37	42	37	82	153	90	99	0.761899	0.790002	0.864449	0.771491	1.29543	2.70611	1.4288	1.60923
ENSMUSG00000027993	424.974	529.394	439.278	663.979	713.83	1226.19	946.102	767.888	514.406	913.503	-0.828326	6.64e-05	0.00345813	Trim2	3	84160439	84306877	-	19751	protein_coding	tripartite motif-containing 2 [Source:MGI Symbol;Acc:MGI:1933163]	-	384	465	401	593	841	1297	1114	879	1.36479	1.71363	1.42453	2.13413	2.29317	3.95942	3.05248	2.46609
ENSMUSG00000029314	198.1	96.7709	113.928	114.209	203.709	287.404	246.292	262.078	130.752	249.871	-0.933481	6.9e-05	0.00357342	Gpat3	5	100845713	100899102	+	3502	protein_coding	glycerol-3-phosphate acyltransferase 3 [Source:MGI Symbol;Acc:MGI:3603816]	-	179	85	104	102	240	304	290	300	3.58806	1.76667	2.0837	2.07033	3.69083	5.23405	4.48166	4.74695
ENSMUSG00000032010	57.5485	56.9241	54.7729	50.3863	82.3324	178.682	154.57	81.2441	54.9079	124.207	-1.17641	7.1e-05	0.00364435	Usp2	9	44067021	44095627	+	4818	protein_coding	ubiquitin specific peptidase 2 [Source:MGI Symbol;Acc:MGI:1858178]	-	52	50	50	45	97	189	182	93	0.757634	0.755365	0.728149	0.663899	1.08426	2.36524	2.04438	1.06961
ENSMUSG00000030057	5576.67	5178.95	5104.83	5120.37	6530.57	7646.45	6587.89	6904.87	5245.21	6917.45	-0.399183	7.26e-05	0.00368812	Cnbp	6	87842615	87851106	-	3036	protein_coding	cellular nucleic acid binding protein [Source:MGI Symbol;Acc:MGI:88431]	-	5039	4549	4660	4573	7694	8088	7757	7904	116.511	109.061	107.696	107.067	136.483	160.628	138.277	144.263
ENSMUSG00000031986	126.164	160.526	155.555	144.441	202.011	246.751	218.266	290.906	146.671	239.484	-0.707068	7.72e-05	0.0038853	Sprtn	8	124897886	124906161	+	4711	protein_coding	SprT-like N-terminal domain [Source:MGI Symbol;Acc:MGI:2685351]	-	114	141	142	129	238	261	257	333	1.69869	2.17851	2.11491	1.9464	2.72077	3.34047	2.95241	3.91688
ENSMUSG00000029475	55.3351	35.2929	50.391	70.5408	88.2739	120.067	147.775	90.8536	52.89	111.742	-1.07849	7.84e-05	0.00390319	Kdm2b	5	122870665	122989823	-	10869	protein_coding	lysine (K)-specific demethylase 2B [Source:MGI Symbol;Acc:MGI:1354737]	-	50	31	46	63	104	127	174	104	0.322926	0.207599	0.296951	0.412009	0.515314	0.704522	0.866396	0.530216
ENSMUSG00000036840	119.524	110.433	104.068	107.491	152.782	207.044	168.158	186.949	110.379	178.733	-0.694169	8.33e-05	0.0040412	Siah1a	8	86724007	86745934	-	1968	protein_coding	siah E3 ubiquitin protein ligase 1A [Source:MGI Symbol;Acc:MGI:108064]	-	108	97	95	96	180	219	198	214	3.85231	3.58757	3.387	3.46739	4.92579	6.70965	5.44499	6.02557
ENSMUSG00000048782	166.005	210.619	259.623	166.835	326.783	293.076	326.125	412.336	200.771	339.58	-0.758257	8.36e-05	0.0040412	Insc	7	114743694	114850383	+	3722	protein_coding	INSC spindle orientation adaptor protein [Source:MGI Symbol;Acc:MGI:1917942]	-	150	185	237	149	385	310	384	472	2.82903	3.61784	4.46775	2.84555	5.57074	5.02188	5.58357	7.02708
ENSMUSG00000025037	63.082	42.1238	51.4865	62.7029	80.6348	121.012	101.065	118.809	54.8488	105.38	-0.940335	8.37e-05	0.0040412	Maoa	X	16619698	16687818	+	4167	protein_coding	monoamine oxidase A [Source:MGI Symbol;Acc:MGI:96915]	-	57	37	47	56	95	128	119	136	0.960228	0.646297	0.791392	0.955258	1.2278	1.85211	1.54554	1.80853
ENSMUSG00000024097	550.031	391.638	330.828	377.337	617.069	637.204	641.209	790.601	412.459	671.521	-0.703179	8.45e-05	0.00405136	Srsf7	17	80200089	80207305	-	2279	protein_coding	serine/arginine-rich splicing factor 7 [Source:MGI Symbol;Acc:MGI:1926232]	-	497	344	302	337	727	674	755	905	15.3086	10.9867	9.29779	10.5109	17.1798	17.8318	17.9291	22.0046
ENSMUSG00000089726	83.0027	77.4167	51.4865	68.3014	83.1812	172.064	166.46	161.615	70.0518	145.83	-1.05744	8.97e-05	0.00423752	Mir17hg	14	115042879	115046727	+	3536	lincRNA	Mir17 host gene (non-protein coding) [Source:MGI Symbol;Acc:MGI:1923207]	-	75	68	47	61	98	182	196	185	1.48892	1.39975	0.932616	1.22624	1.4926	3.10341	2.99986	2.89914
ENSMUSG00000086103	107.35	102.463	52.582	96.2938	153.631	162.61	157.117	211.409	89.6723	171.192	-0.933538	9.28e-05	0.00436562	Gm11832	4	11611139	11615007	-	432	antisense	predicted gene 11832 [Source:MGI Symbol;Acc:MGI:3650310]	-	97	90	48	86	181	172	185	242	15.762	15.164	7.79605	14.1505	22.5644	24.0063	23.1763	31.0414
ENSMUSG00000018171	2029.69	2034.47	1841.46	1677.3	2683.02	2707.64	2840.85	2296.67	1895.73	2632.05	-0.47345	9.83e-05	0.00453009	Vmp1	11	86583865	86683836	-	3862	protein_coding	vacuole membrane protein 1 [Source:MGI Symbol;Acc:MGI:1923159]	-	1834	1787	1681	1498	3161	2864	3345	2629	33.3357	33.6795	30.5403	27.5712	44.0799	44.7138	46.8749	37.7214
ENSMUSG00000008435	168.219	127.51	124.882	137.723	229.173	228.788	216.567	199.179	139.583	218.427	-0.645708	9.84e-05	0.00453009	Rdh13	7	4424770	4445649	-	6595	protein_coding	retinol dehydrogenase 13 (all-trans and 9-cis) [Source:MGI Symbol;Acc:MGI:1918732]	-	152	112	114	123	270	242	255	228	1.6179	1.23611	1.21285	1.3257	2.20484	2.21249	2.09258	1.91571
ENSMUSG00000078870	48.6949	40.9853	33.9592	55.9848	70.4494	97.3769	115.503	81.2441	44.906	91.1432	-1.02131	0.000102105	0.00465223	Gm14410	2	177183453	177206421	-	2398	protein_coding	predicted gene 14410 [Source:MGI Symbol;Acc:MGI:3709158]	zf-C2H2	44	36	31	50	83	103	136	93	1.28803	1.09272	0.907047	1.4821	1.86405	2.58981	3.06935	2.14903
ENSMUSG00000037405	58.6552	86.5246	53.6774	53.7454	136.655	99.2677	111.256	123.177	63.1506	117.589	-0.898951	0.000103615	0.00469041	Icam1	9	21015985	21028817	+	4360	protein_coding	intercellular adhesion molecule 1 [Source:MGI Symbol;Acc:MGI:96392]	-	53	76	49	48	161	105	131	141	0.853321	1.26876	0.788546	0.782548	1.98869	1.45206	1.62608	1.79202
ENSMUSG00000041238	63.082	58.0625	65.7274	68.3014	94.2154	98.3223	168.158	131.039	63.7934	122.934	-0.947176	0.000104358	0.00469041	Rbbp8	18	11633276	11743207	+	3867	protein_coding	retinoblastoma binding protein 8, endonuclease [Source:MGI Symbol;Acc:MGI:2442995]	-	57	51	60	61	111	104	198	150	1.03472	0.959952	1.08867	1.12127	1.54589	1.62159	2.77107	2.14945
ENSMUSG00000022178	78.5759	75.1398	75.5866	116.448	212.197	130.466	169.857	138.028	86.4376	162.637	-0.913074	0.000104668	0.00469041	Ajuba	14	54567472	54577558	-	3646	protein_coding	ajuba LIM protein [Source:MGI Symbol;Acc:MGI:1341886]	-	71	66	69	104	250	138	200	158	1.36699	1.31759	1.32785	2.02756	3.69277	2.28214	2.96873	2.40132
ENSMUSG00000020328	344.185	403.022	369.169	362.781	474.472	536.991	518.063	521.535	369.789	512.765	-0.471509	0.000110078	0.00487809	Nudcd2	11	40733667	40740046	+	2054	protein_coding	NudC domain containing 2 [Source:MGI Symbol;Acc:MGI:1277103]	-	311	354	337	324	559	568	610	597	10.6288	12.5446	11.5119	11.2125	14.6568	16.6736	16.0726	16.1058
ENSMUSG00000015839	773.585	705.858	786.538	747.957	880.193	1172.3	1070.1	1238.75	753.485	1090.34	-0.532861	0.000110813	0.00489392	Nfe2l2	2	75675513	75704641	-	3796	protein_coding	nuclear factor, erythroid derived 2, like 2 [Source:MGI Symbol;Acc:MGI:108420]	TF_bZIP	699	620	718	668	1037	1240	1260	1418	12.9263	11.8883	13.2714	12.5085	14.7123	19.6959	17.9639	20.6995
ENSMUSG00000039989	209.167	174.188	180.75	255.291	480.414	329.947	248.84	447.279	204.849	376.62	-0.878691	0.000111771	0.00490275	Cbx4	11	119077573	119086221	-	5210	protein_coding	chromobox 4 [Source:MGI Symbol;Acc:MGI:1195985]	-	189	153	165	228	566	349	293	512	2.54652	2.13751	2.2221	3.11067	5.85069	4.03895	3.04359	5.44555
ENSMUSG00000029676	48.6949	61.478	50.391	60.4636	101.855	123.848	87.4762	90.8536	55.2569	101.008	-0.869351	0.000112282	0.00490856	Pot1a	6	25743737	25809246	-	8669	protein_coding	protection of telomeres 1A [Source:MGI Symbol;Acc:MGI:2141503]	-	44	54	46	54	120	131	103	104	0.356292	0.453397	0.372311	0.442773	0.745488	0.911135	0.643021	0.664774
ENSMUSG00000028261	614.22	508.901	597.024	511.701	723.167	969.042	884.104	735.565	557.962	827.969	-0.56898	0.000115141	0.00501657	Ndufaf4	4	24898083	24905001	+	3902	protein_coding	NADH:ubiquinone oxidoreductase complex assembly factor 4 [Source:MGI Symbol;Acc:MGI:1915743]	-	555	447	545	457	852	1025	1041	842	9.98455	8.33823	9.80001	8.32502	11.7593	15.8386	14.4384	11.9573
ENSMUSG00000014353	371.852	409.853	400.937	475.871	568.688	657.057	589.403	552.984	414.628	592.033	-0.513623	0.000115916	0.00503341	Tmem87b	2	128818118	128854261	+	8395	protein_coding	transmembrane protein 87B [Source:MGI Symbol;Acc:MGI:1919727]	-	336	360	366	425	670	695	694	633	2.80958	3.1213	3.05899	3.59852	4.29816	4.99166	4.474	4.17823
ENSMUSG00000029405	527.897	430.346	448.042	574.404	659.508	750.653	700.659	751.289	495.172	715.527	-0.530868	0.000117314	0.00507707	G3bp2	5	92052146	92083719	-	8659	protein_coding	GTPase activating protein (SH3 domain) binding protein 2 [Source:MGI Symbol;Acc:MGI:2442040]	-	477	378	409	513	777	794	825	860	3.86699	3.17744	3.31415	4.2112	4.83261	5.52883	5.15636	5.50351
ENSMUSG00000072501	606.473	531.671	575.115	527.377	674.786	1009.69	929.116	775.75	560.159	847.337	-0.596718	0.000120193	0.00518433	Phf20l1	15	66577560	66647976	+	17447	protein_coding	PHD finger protein 20-like 1 [Source:MGI Symbol;Acc:MGI:2444412]	-	548	467	525	471	795	1068	1094	888	2.20487	1.94827	2.11133	1.91892	2.454	3.69089	3.39354	2.82034
ENSMUSG00000020275	50.9083	38.7084	47.1047	80.6181	72.9957	150.32	112.955	147.637	54.3349	120.977	-1.15362	0.000128177	0.00541472	Rel	11	23736847	23770970	-	7466	protein_coding	reticuloendotheliosis oncogene [Source:MGI Symbol;Acc:MGI:97897]	RHD	46	34	43	72	86	159	133	169	0.432507	0.33147	0.404108	0.685489	0.620353	1.28407	0.964097	1.25432
ENSMUSG00000091971	11.067	12.5233	8.76366	13.4363	18.6733	29.3076	67.0934	41.0588	11.4476	39.0333	-1.7719	0.000133781	0.00556634	Hspa1a	17	34969190	34972156	-	2967	protein_coding	heat shock protein 1A [Source:MGI Symbol;Acc:MGI:96244]	-	10	11	8	12	22	31	79	47	0.236595	0.269854	0.189186	0.287488	0.399332	0.629977	1.44101	0.877788
ENSMUSG00000056091	4952.49	4713.31	4662.27	5618.63	7364.93	7003.57	6903.83	5957.9	4986.68	6807.56	-0.449063	0.000135367	0.00561428	St3gal5	6	72097592	72154571	+	2618	protein_coding	ST3 beta-galactoside alpha-2,3-sialyltransferase 5 [Source:MGI Symbol;Acc:MGI:1339963]	-	4475	4140	4256	5018	8677	7408	8129	6820	119.99	115.102	114.064	136.244	178.496	170.613	168.045	144.352
ENSMUSG00000028195	90.7496	47.8162	121.596	127.645	541.526	164.501	153.72	229.755	96.9517	272.376	-1.49029	0.000136895	0.00562355	Cyr61	3	145646976	145649981	-	2019	protein_coding	cysteine rich protein 61 [Source:MGI Symbol;Acc:MGI:88613]	-	82	42	111	114	638	174	181	263	2.85102	1.51414	3.85748	4.01351	17.0182	5.19629	4.85176	7.2182
ENSMUSG00000064357	2195.7	2216.62	1699.05	1389.54	2217.88	8727.05	7323.37	5038.88	1875.23	5826.8	-1.63562	0.000140527	0.00572538	mt-Atp6	MT	7927	8607	+	681	protein_coding	mitochondrially encoded ATP synthase 6 [Source:MGI Symbol;Acc:MGI:99927]	-	1984	1947	1551	1241	2613	9231	8623	5768	204.511	208.1	159.802	129.533	206.643	817.301	685.28	469.34
ENSMUSG00000045092	288.849	209.481	197.182	294.48	351.398	642.876	470.503	352.931	247.498	454.427	-0.876077	0.000140701	0.00572538	S1pr1	3	115710433	115715072	-	3046	protein_coding	sphingosine-1-phosphate receptor 1 [Source:MGI Symbol;Acc:MGI:1096355]	-	261	184	180	263	414	680	554	404	6.01497	4.39685	4.14629	6.13737	7.3198	13.4605	9.84321	7.34955
ENSMUSG00000040822	336.438	357.483	352.737	367.26	434.579	527.537	552.884	486.591	353.48	500.398	-0.501294	0.000141223	0.00572862	1700123O20Rik	14	54686216	54690741	+	1935	protein_coding	RIKEN cDNA 1700123O20 gene [Source:MGI Symbol;Acc:MGI:1920893]	-	304	314	322	328	512	558	651	557	11.0285	11.8114	11.6759	12.0489	14.2501	17.3874	18.2078	15.9508
ENSMUSG00000056131	447.108	357.483	381.219	543.052	657.81	594.661	669.236	702.368	432.216	656.019	-0.602128	0.000145692	0.00585481	Pgm3	9	86554377	86571842	-	4487	protein_coding	phosphoglucomutase 3 [Source:MGI Symbol;Acc:MGI:97566]	-	404	314	348	485	775	629	788	804	6.32045	5.09363	5.44177	7.6832	9.30195	8.45231	9.50445	9.92909
ENSMUSG00000032939	43.1614	45.5392	49.2956	36.95	84.03	90.759	64.5456	90.8536	43.7365	82.547	-0.915018	0.000147569	0.00590169	Nup93	8	94214564	94317227	+	4257	protein_coding	nucleoporin 93 [Source:MGI Symbol;Acc:MGI:1919055]	-	39	40	45	33	99	96	76	104	0.643108	0.683927	0.741696	0.551019	1.25245	1.35972	0.9662	1.35375
ENSMUSG00000028007	235.728	264.128	193.896	253.051	291.134	393.289	441.628	378.265	236.701	376.079	-0.668143	0.00014777	0.00590169	Snx7	3	117781647	117868936	-	6147	protein_coding	sorting nexin 7 [Source:MGI Symbol;Acc:MGI:1923811]	-	213	232	177	226	343	416	520	433	2.43242	2.74713	2.02035	2.61337	3.0051	4.08048	4.57822	3.90332
ENSMUSG00000047822	152.725	89.94	146.791	131.004	899.715	382.89	169.857	485.717	130.115	484.545	-1.89678	0.000150499	0.00599219	Angptl8	9	21835510	21837347	+	865	protein_coding	angiopoietin-like 8 [Source:MGI Symbol;Acc:MGI:3643534]	-	138	79	134	117	1060	405	200	556	11.1992	6.6476	10.8694	9.61448	65.9961	28.2306	12.5133	35.6179
ENSMUSG00000021514	156.045	141.172	158.841	126.526	214.743	244.86	205.527	219.272	145.646	221.1	-0.601155	0.000157645	0.00621929	Zfp369	13	65278814	65304221	+	7308	protein_coding	zinc finger protein 369 [Source:MGI Symbol;Acc:MGI:2176229]	zf-C2H2	141	124	145	113	253	259	242	251	1.35439	1.23503	1.39215	1.0991	1.86445	2.13689	1.79215	1.9032
ENSMUSG00000015243	1561.56	1314.95	1748.35	2053.52	2145.74	3007.34	2726.2	2456.54	1669.59	2583.95	-0.629972	0.00015911	0.00625799	Abca1	4	53030787	53159895	-	10363	protein_coding	ATP-binding cassette, sub-family A (ABC1), member 1 [Source:MGI Symbol;Acc:MGI:99607]	-	1411	1155	1596	1834	2528	3181	3210	2812	9.55794	8.11242	10.806	12.5797	13.1377	18.508	16.764	15.0362
ENSMUSG00000036202	172.646	154.833	130.359	197.066	196.07	360.2	297.249	297.895	163.726	287.854	-0.813466	0.000160247	0.00627494	Rif1	2	52072832	52122383	+	10504	protein_coding	replication timing regulatory factor 1 [Source:MGI Symbol;Acc:MGI:1098622]	-	156	136	119	176	231	381	350	341	1.04254	0.942406	0.794894	1.19101	1.18437	2.18701	1.80331	1.79891
ENSMUSG00000045917	122.844	95.6324	117.214	94.0544	150.235	201.372	184.295	165.109	107.436	175.253	-0.704527	0.000161741	0.00630402	Tmem268	4	63558781	63586357	+	3974	protein_coding	transmembrane protein 268 [Source:MGI Symbol;Acc:MGI:1913920]	-	111	84	107	84	177	213	217	189	1.96073	1.53853	1.88918	1.50248	2.39869	3.23171	2.95521	2.63538
ENSMUSG00000032300	206.953	129.787	166.51	148.919	313.203	207.989	264.977	404.473	163.042	297.66	-0.868592	0.000164493	0.00637287	1700017B05Rik	9	57253117	57262612	-	5235	protein_coding	RIKEN cDNA 1700017B05 gene [Source:MGI Symbol;Acc:MGI:1921461]	-	187	114	152	133	369	220	312	463	2.50754	1.58505	2.03725	1.80589	3.79611	2.53388	3.22548	4.90088
ENSMUSG00000041762	119.524	143.449	102.973	153.398	172.304	337.51	203.828	248.974	129.836	240.654	-0.889508	0.000166447	0.00642934	Gpr155	2	73341506	73386572	-	6679	protein_coding	G protein-coupled receptor 155 [Source:MGI Symbol;Acc:MGI:1915776]	-	108	126	94	137	203	357	240	285	1.1351	1.37313	0.987492	1.45803	1.63687	3.22283	1.94472	2.36452
ENSMUSG00000045827	130.591	132.064	130.359	174.672	173.153	305.366	232.704	275.182	141.922	246.601	-0.796262	0.000174416	0.00666083	Serpinb9	13	33003250	33017957	+	3494	protein_coding	serine (or cysteine) peptidase inhibitor, clade B, member 9 [Source:MGI Symbol;Acc:MGI:106603]	-	118	116	119	156	204	323	274	315	2.37073	2.41651	2.38969	3.17364	3.14439	5.57391	4.24409	4.99571
ENSMUSG00000003644	99.6032	99.0479	105.164	98.5332	142.596	197.59	157.967	150.258	100.587	162.103	-0.68688	0.000174499	0.00666083	Rps6ka1	4	133847290	133887797	-	4258	protein_coding	ribosomal protein S6 kinase polypeptide 1 [Source:MGI Symbol;Acc:MGI:104558]	-	90	87	96	88	168	209	186	172	1.48375	1.48719	1.58191	1.46904	2.12487	2.95952	2.36409	2.23837
ENSMUSG00000020644	1745.27	1554.03	2480.12	2418.54	2514.96	3560.4	3601.81	3806.24	2049.49	3370.85	-0.717785	0.000177678	0.00674238	Id2	12	25093799	25097140	-	2438	protein_coding	inhibitor of DNA binding 2 [Source:MGI Symbol;Acc:MGI:96397]	bHLH	1577	1365	2264	2160	2963	3766	4241	4357	45.4068	40.7523	65.1568	62.9762	65.4525	93.1381	94.1437	99.0292
ENSMUSG00000026037	73.0424	46.6777	54.7729	64.9423	112.889	95.486	96.8183	123.177	59.8588	107.092	-0.839192	0.00018069	0.00683665	Orc2	1	58462771	58505109	-	3857	protein_coding	origin recognition complex, subunit 2 [Source:MGI Symbol;Acc:MGI:1328306]	-	66	41	50	58	133	101	114	141	1.20121	0.773727	0.909573	1.06889	1.85708	1.57889	1.5996	2.02572
ENSMUSG00000054509	159.365	150.28	168.7	185.869	211.348	249.587	305.742	268.193	166.054	258.718	-0.639735	0.000186278	0.00698677	Parp4	14	56575619	56659794	+	6534	protein_coding	poly (ADP-ribose) polymerase family, member 4 [Source:MGI Symbol;Acc:MGI:2685589]	-	144	132	154	166	249	264	360	307	1.54706	1.47044	1.65371	1.80586	2.05234	2.43616	2.98181	2.60357
ENSMUSG00000051166	92.963	80.8322	90.923	81.7378	126.469	172.064	155.419	123.177	86.614	144.282	-0.734772	0.00018708	0.00699658	Eml5	12	98786805	98901484	-	12031	protein_coding	echinoderm microtubule associated protein like 5 [Source:MGI Symbol;Acc:MGI:2442513]	-	84	71	83	73	149	182	183	141	0.490118	0.429547	0.484054	0.431298	0.66698	0.912116	0.823202	0.649422
ENSMUSG00000078566	4531.95	4531.15	4074.01	4549.32	5397.44	5807.63	5744.56	5535.08	4421.61	5621.18	-0.346299	0.000188213	0.00701868	Bnip3	7	138890836	138909519	-	2265	protein_coding	BCL2/adenovirus E1B interacting protein 3 [Source:MGI Symbol;Acc:MGI:109326]	-	4095	3980	3719	4063	6359	6143	6764	6336	126.914	127.899	115.206	127.507	151.199	163.528	161.619	155.009
ENSMUSG00000019558	65.2955	97.9094	78.8729	80.6181	138.352	132.357	116.352	185.202	80.674	143.066	-0.827113	0.000191818	0.00713254	Slc6a8	X	73673150	73682502	+	5210	protein_coding	solute carrier family 6 (neurotransmitter transporter, creatine), member 8 [Source:MGI Symbol;Acc:MGI:2147834]	-	59	86	72	72	163	140	137	212	0.794945	1.20147	0.969643	0.982315	1.68492	1.62021	1.42311	2.2548
ENSMUSG00000034973	292.169	273.235	281.533	281.044	338.666	467.031	432.285	404.473	281.995	410.614	-0.541468	0.00019713	0.00729444	Dopey1	9	86467154	86555923	+	20476	protein_coding	dopey family member 1 [Source:MGI Symbol;Acc:MGI:1289294]	-	264	240	257	251	399	494	509	463	0.905069	0.853139	0.880654	0.871334	1.04944	1.45466	1.34533	1.25298
ENSMUSG00000109841	37.6279	26.1851	24.1001	24.6333	40.7418	63.3422	64.5456	91.7272	28.1366	65.0892	-1.20925	0.000197299	0.00729444	E330011O21Rik	16	78250861	78302487	-	3227	processed_transcript	RIKEN cDNA E330011O21 gene [Source:MGI Symbol;Acc:MGI:3759668]	-	34	23	22	22	48	67	76	105	0.73961	0.518779	0.478345	0.484596	0.801071	1.25186	1.27459	1.80302
ENSMUSG00000015357	4527.52	5096.98	5234.1	6054.19	6134.19	7859.16	7856.72	8010.84	5228.2	7465.23	-0.513859	0.000201926	0.00742309	Clpx	9	65294260	65330658	+	3494	protein_coding	caseinolytic mitochondrial matrix peptidase chaperone subunit [Source:MGI Symbol;Acc:MGI:1346017]	-	4091	4477	4778	5407	7227	8313	9251	9170	82.192	93.2648	95.949	109.999	111.394	143.455	143.292	145.431
ENSMUSG00000014767	150.512	157.11	147.887	124.286	189.28	228.788	220.814	261.204	144.949	225.021	-0.634225	0.000209969	0.00761063	Tbp	17	15499888	15528379	+	13576	protein_coding	TATA box binding protein [Source:MGI Symbol;Acc:MGI:101838]	-	136	138	135	111	223	242	260	299	0.703218	0.739879	0.697717	0.581176	0.88463	1.07479	1.03647	1.22042
ENSMUSG00000035914	25.4542	13.6618	24.1001	17.9151	53.4736	43.4887	40.7656	47.174	20.2828	46.2255	-1.18681	0.000212059	0.00766494	Cd276	9	58524298	58555437	-	3658	protein_coding	CD276 antigen [Source:MGI Symbol;Acc:MGI:2183926]	-	23	12	22	16	63	46	48	54	0.441374	0.238776	0.421984	0.310908	0.927525	0.758219	0.710157	0.818012
ENSMUSG00000001767	161.579	177.603	168.7	176.912	233.417	238.242	246.292	278.676	171.198	249.157	-0.541647	0.000225749	0.00806959	Crnkl1	2	145917479	145935014	-	3844	protein_coding	crooked neck pre-mRNA splicing factor 1 [Source:MGI Symbol;Acc:MGI:1914127]	-	146	156	154	158	275	252	290	319	2.6662	2.95389	2.81096	2.92166	3.85281	3.95274	4.08293	4.59851
ENSMUSG00000021765	45.3748	37.5699	29.5773	62.7029	69.6006	110.613	73.8877	129.292	43.8062	95.8481	-1.12894	0.000227433	0.00810741	Fst	13	114452290	114458951	-	4589	protein_coding	follistatin [Source:MGI Symbol;Acc:MGI:95586]	-	41	33	27	56	82	117	87	148	0.627175	0.523419	0.412822	0.867413	0.962331	1.53726	1.02603	1.78712
ENSMUSG00000049800	169.325	144.587	191.705	240.735	275.007	344.128	316.783	269.94	186.588	301.464	-0.691522	0.000230425	0.00816903	Sertad2	11	20543253	20653021	+	6352	protein_coding	SERTA domain containing 2 [Source:MGI Symbol;Acc:MGI:1931026]	-	153	127	175	215	324	364	373	309	1.69085	1.45528	1.93306	2.40594	2.74703	3.45519	3.17801	2.69561
ENSMUSG00000025041	224.661	223.142	268.387	228.418	277.554	400.852	382.178	380.013	236.152	360.149	-0.608181	0.000233364	0.00825062	Nt5c2	19	46886831	47015153	-	4475	protein_coding	5'-nucleotidase, cytosolic II [Source:MGI Symbol;Acc:MGI:2178563]	-	203	196	245	204	327	424	450	435	3.18439	3.18799	3.84141	3.24036	3.93535	5.71286	5.44222	5.38649
ENSMUSG00000059482	87.4295	66.0319	47.1047	52.6257	102.703	169.228	99.3662	128.418	63.2979	124.929	-0.979449	0.000244602	0.00856361	2610301B20Rik	4	10874498	10899425	+	2391	protein_coding	RIKEN cDNA 2610301B20 gene [Source:MGI Symbol;Acc:MGI:1914407]	-	79	58	43	47	121	179	117	147	2.31937	1.76564	1.26185	1.39725	2.72543	4.51392	2.64828	3.4068
ENSMUSG00000053907	1416.58	1187.44	1225.82	1338.04	1498.96	1825.58	1961	1875.6	1291.97	1790.28	-0.470553	0.000256625	0.00883173	Mat2a	6	72432799	72439558	-	4486	protein_coding	methionine adenosyltransferase II, alpha [Source:MGI Symbol;Acc:MGI:2443731]	-	1280	1043	1119	1195	1766	1931	2309	2147	20.0297	16.9231	17.502	18.935	21.2012	25.954	27.8562	26.5205
ENSMUSG00000048546	498.016	462.223	454.615	678.535	774.094	838.575	677.728	993.274	523.347	820.918	-0.6494	0.000260899	0.00893878	Tob2	15	81848272	81858796	-	6664	protein_coding	transducer of ERBB2, 2 [Source:MGI Symbol;Acc:MGI:1888525]	-	450	406	415	606	912	887	798	1137	4.74024	4.4345	4.36949	6.46389	7.37036	8.02545	6.48074	9.45442
ENSMUSG00000040471	303.237	373.422	238.81	303.437	509.273	402.743	435.683	547.742	304.726	473.86	-0.637604	0.000266045	0.00903676	Ggt6	11	72435526	72438400	+	1818	protein_coding	gamma-glutamyltransferase 6 [Source:MGI Symbol;Acc:MGI:1918772]	-	274	328	218	271	600	426	513	627	10.5799	13.1321	8.41356	10.5957	17.774	14.1285	15.2715	19.111
ENSMUSG00000090523	57.5485	46.6777	35.0546	42.5484	83.1812	87.9228	82.3805	76.8761	45.4573	82.5902	-0.861383	0.000266506	0.00903676	Gypc	18	32528322	32560034	-	2331	protein_coding	glycophorin C [Source:MGI Symbol;Acc:MGI:1098566]	-	52	41	32	38	98	93	97	88	1.56597	1.28025	0.963219	1.15877	2.26419	2.40559	2.25209	2.09194
ENSMUSG00000060798	34.3078	35.2929	30.6728	26.8727	44.9857	71.8509	73.0384	68.1402	31.7865	64.5038	-1.02014	0.000266814	0.00903676	Intu	3	40531286	40704774	+	7428	protein_coding	inturned planar cell polarity protein [Source:MGI Symbol;Acc:MGI:2443752]	-	31	31	28	24	53	76	86	78	0.292963	0.303769	0.264486	0.229665	0.384267	0.616911	0.62659	0.581878
ENSMUSG00000027276	38.7346	30.739	30.6728	35.8303	58.5663	77.5233	55.2034	73.3817	33.9942	66.1687	-0.958866	0.000273158	0.00918096	Jag1	2	137081456	137116644	-	5827	protein_coding	jagged 1 [Source:MGI Symbol;Acc:MGI:1095416]	-	35	27	28	32	69	82	65	84	0.421644	0.337266	0.337155	0.390356	0.637724	0.848495	0.603706	0.79881
ENSMUSG00000022951	251.221	251.604	283.723	236.256	333.574	343.183	379.63	387.001	255.701	360.847	-0.496892	0.00028227	0.00941387	Rcan1	16	92391953	92470867	-	3085	protein_coding	regulator of calcineurin 1 [Source:MGI Symbol;Acc:MGI:1890564]	-	227	221	259	211	393	363	447	443	5.16528	5.21424	5.89063	4.86165	6.86066	7.09467	7.84168	7.95716
ENSMUSG00000067279	328.691	344.96	754.77	545.292	709.586	1366.11	1254.39	739.059	493.428	1017.29	-1.04357	0.000287508	0.0095639	Ppp1r3c	19	36731737	36736653	-	2719	protein_coding	protein phosphatase 1, regulatory subunit 3C [Source:MGI Symbol;Acc:MGI:1858229]	-	297	303	689	487	836	1445	1477	846	7.66779	8.11124	17.7798	12.7314	16.5587	32.0434	29.3987	17.2413
ENSMUSG00000050440	10761.6	11429.2	8749.42	6836.86	25320.2	14063.9	10835.2	20147.7	9444.27	17591.7	-0.897394	0.000289479	0.00960475	Hamp	7	30942368	30944032	-	410	protein_coding	hepcidin antimicrobial peptide [Source:MGI Symbol;Acc:MGI:1933533]	-	9724	10039	7987	6106	29831	14876	12758	23063	1664.88	1782.22	1366.84	1058.59	3918.43	2187.68	1684.05	3117.03
ENSMUSG00000033917	1263.85	1114.57	1325.5	1032.36	1632.22	1594.9	1529.56	1621.39	1184.07	1594.52	-0.429246	0.000295795	0.00976424	Gde1	7	118688545	118705778	-	1692	protein_coding	glycerophosphodiester phosphodiesterase 1 [Source:MGI Symbol;Acc:MGI:1891827]	-	1142	979	1210	922	1923	1687	1801	1856	47.3793	42.1149	50.1767	38.7335	61.2079	60.1167	57.6063	60.7837
ENSMUSG00000026643	242.368	244.773	232.237	302.318	326.783	487.83	404.259	357.299	255.424	394.043	-0.624874	0.000300716	0.00981741	Nmt2	2	3284212	3328877	+	6556	protein_coding	N-myristoyltransferase 2 [Source:MGI Symbol;Acc:MGI:1202298]	-	219	215	212	270	385	516	476	409	2.34492	2.387	2.26889	2.92739	3.16264	4.7456	3.92939	3.45696
ENSMUSG00000035351	50.9083	46.6777	42.7228	51.506	93.3666	107.776	72.1891	76.0025	47.9537	87.3337	-0.863425	0.000301787	0.00981741	Nup37	10	88146992	88178390	+	3328	protein_coding	nucleoporin 37 [Source:MGI Symbol;Acc:MGI:1919964]	-	46	41	39	46	110	114	85	87	0.970281	0.896715	0.82224	0.982496	1.78007	2.06539	1.38227	1.44859
ENSMUSG00000026939	106.243	126.371	74.4911	114.209	150.235	190.027	183.445	172.971	105.329	174.17	-0.725984	0.000310581	0.0100725	Tmem141	2	25620067	25622005	-	1122	protein_coding	transmembrane protein 141 [Source:MGI Symbol;Acc:MGI:1098773]	-	96	111	68	102	177	201	216	198	6.00622	7.20085	4.25239	6.46195	8.49589	10.8015	10.4188	9.77871
ENSMUSG00000031886	1937.84	1613.23	1855.7	1956.11	2161.86	2623.5	2663.35	2512.45	1840.72	2490.29	-0.435946	0.000335758	0.0107809	Ces2e	8	104926260	104934672	+	2699	protein_coding	carboxylesterase 2E [Source:MGI Symbol;Acc:MGI:2443170]	-	1751	1417	1694	1747	2547	2775	3136	2876	45.5414	38.2138	44.038	46.0094	50.8223	61.9927	62.8825	59.0467
ENSMUSG00000025323	49.8016	30.739	29.5773	31.3515	67.903	118.176	53.5049	73.3817	35.3674	78.2414	-1.14266	0.000341067	0.0108973	Sp4	12	118234933	118301440	-	5770	protein_coding	trans-acting transcription factor 4 [Source:MGI Symbol;Acc:MGI:107595]	zf-C2H2	45	27	27	28	80	125	63	84	0.547469	0.340598	0.328326	0.344936	0.746694	1.30622	0.59091	0.806701
ENSMUSG00000069255	236.834	153.695	214.71	193.707	276.705	348.855	302.345	297.895	199.737	306.45	-0.616491	0.00034795	0.0110898	Dusp22	13	30659999	30711231	+	5108	protein_coding	dual specificity phosphatase 22 [Source:MGI Symbol;Acc:MGI:1915926]	-	214	135	196	173	326	369	356	341	2.94094	1.9237	2.69229	2.40742	3.43712	4.35568	3.77186	3.69924
ENSMUSG00000028307	89444.8	102639	94974	96152.7	115194	117115	134521	126487	95802.5	123329	-0.364382	0.000352924	0.0112207	Aldob	4	49535995	49549546	-	2392	protein_coding	aldolase B, fructose-bisphosphate [Source:MGI Symbol;Acc:MGI:87995]	-	80821	90154	86698	85874	135716	123878	158393	144790	2371.84	2743.33	2543.11	2551.86	3055.61	3122.58	3583.7	3354.18
ENSMUSG00000000787	2476.8	1743.01	2383.72	3194.49	2793.36	5216.75	4649.83	4122.48	2449.51	4195.61	-0.776329	0.000359946	0.011388	Ddx3x	X	13280970	13294052	+	5277	protein_coding	DEAD/H (Asp-Glu-Ala-Asp/His) box polypeptide 3, X-linked [Source:MGI Symbol;Acc:MGI:103064]	-	2238	1531	2176	2853	3291	5518	5475	4719	29.7712	21.1175	28.9327	38.43	33.5869	63.0486	56.1505	49.5533
ENSMUSG00000025780	109.564	157.11	94.2093	262.009	221.534	363.036	361.795	342.448	155.723	322.203	-1.04917	0.000363907	0.0114265	Itih5	2	10153571	10256529	+	7900	protein_coding	inter-alpha (globulin) inhibitor H5 [Source:MGI Symbol;Acc:MGI:1925751]	-	99	138	86	234	261	384	426	392	0.879693	1.27147	0.763816	2.10545	1.77927	2.93079	2.91836	2.74959
ENSMUSG00000086429	178.179	120.679	164.319	118.688	214.743	248.642	219.115	233.249	145.466	228.937	-0.653147	0.000367978	0.0115015	Gt(ROSA)26Sor	6	113067428	113077333	-	1695	antisense	gene trap ROSA 26, Philippe Soriano [Source:MGI Symbol;Acc:MGI:104735]	-	161	106	150	106	253	263	258	267	6.66775	4.55187	6.20924	4.44521	8.03858	9.35549	8.23772	8.72873
ENSMUSG00000024589	772.478	820.845	934.425	848.729	1281.67	1256.45	1161.82	980.17	844.119	1170.03	-0.470914	0.000371294	0.0115772	Nedd4l	18	64887705	65217831	+	14382	protein_coding	neural precursor cell expressed, developmentally down-regulated gene 4-like [Source:MGI Symbol;Acc:MGI:1933754]	-	698	721	853	758	1510	1329	1368	1122	3.4069	3.64896	4.16147	3.74633	5.6544	5.57168	5.14782	4.32298
ENSMUSG00000011960	319.837	249.327	293.583	369.5	356.491	579.534	501.927	525.903	308.062	490.964	-0.671877	0.000374439	0.0116229	Ccnt1	15	98538689	98570923	-	9157	protein_coding	cyclin T1 [Source:MGI Symbol;Acc:MGI:1328363]	-	289	219	268	330	420	613	591	602	2.21548	1.74078	2.05352	2.56163	2.47016	4.03634	3.49294	3.64295
ENSMUSG00000056999	1220.69	1231.84	1418.62	1394.02	1665.32	2006.15	2055.27	1582.95	1316.29	1827.42	-0.473225	0.000386245	0.0118973	Ide	19	37268743	37337852	-	5823	protein_coding	insulin degrading enzyme [Source:MGI Symbol;Acc:MGI:96412]	-	1103	1082	1295	1245	1962	2122	2420	1812	13.2969	13.5249	15.6042	15.1977	18.146	21.9725	22.4919	17.2433
ENSMUSG00000027367	1855.94	1722.52	1804.22	2129.66	2454.69	2539.36	2289.67	2742.21	1878.09	2506.48	-0.416356	0.000387994	0.0118973	Stard7	2	127270218	127298932	+	5567	protein_coding	START domain containing 7 [Source:MGI Symbol;Acc:MGI:2139090]	-	1677	1513	1647	1902	2892	2686	2696	3139	21.1463	19.7821	20.7582	24.2854	27.9773	29.0915	26.2093	31.2449
ENSMUSG00000089943	104.03	43.2623	62.4411	161.236	135.806	328.056	202.13	235.87	92.7424	225.465	-1.2809	0.000397756	0.0121391	Ugt1a5	1	88166012	88218997	+	2203	protein_coding	UDP glucuronosyltransferase 1 family, polypeptide A5 [Source:MGI Symbol;Acc:MGI:3032634]	-	94	38	57	144	160	347	238	270	2.99527	1.25552	1.81542	4.64627	3.91142	9.4972	5.84681	6.79139
ENSMUSG00000029231	74.1491	99.0479	49.2956	105.251	126.469	157.883	147.775	161.615	81.936	148.436	-0.857966	0.000400309	0.0121882	Pdgfra	5	75152292	75198215	+	10024	protein_coding	platelet derived growth factor receptor, alpha polypeptide [Source:MGI Symbol;Acc:MGI:97530]	-	67	87	45	94	149	167	174	185	0.469199	0.631731	0.314984	0.666566	0.800523	1.00451	0.939431	1.02268
ENSMUSG00000024905	28.7743	9.10785	10.9546	13.4363	29.7076	36.8709	47.5599	61.1515	15.5683	43.8224	-1.49201	0.000412146	0.0124316	Tesmin	19	3388857	3407823	+	3912	protein_coding	testis expressed metallothionein like [Source:MGI Symbol;Acc:MGI:1340029]	-	26	8	10	12	35	39	56	70	0.466549	0.148849	0.179357	0.218041	0.481834	0.6011	0.774722	0.991536
ENSMUSG00000021149	478.096	404.161	531.297	470.272	594.151	727.018	674.331	633.354	470.956	657.214	-0.480223	0.000414936	0.0124867	Gtpbp4	13	8966331	8996083	-	9566	protein_coding	GTP binding protein 4 [Source:MGI Symbol;Acc:MGI:1916487]	-	432	355	485	420	700	769	794	725	3.17012	2.70117	3.55737	3.12087	3.94091	4.84704	4.49208	4.19969
ENSMUSG00000019987	30663.4	40592.5	29804.1	32662.6	47154.4	42968.7	44164.5	49628.8	33430.7	45979.1	-0.459813	0.000417707	0.0125291	Arg1	10	24915221	24927484	-	2228	protein_coding	arginase, liver [Source:MGI Symbol;Acc:MGI:88070]	-	27707	35655	27207	29171	55555	45450	52002	56810	872.966	1164.82	856.806	930.663	1342.88	1229.98	1263.17	1412.92
ENSMUSG00000015755	878.722	788.967	954.143	1072.67	1051.65	1571.27	1386.03	1465.01	923.625	1368.49	-0.566987	0.000418281	0.0125291	Tab2	10	7905653	7956230	-	6135	protein_coding	TGF-beta activated kinase 1/MAP3K7 binding protein 2 [Source:MGI Symbol;Acc:MGI:1915902]	-	794	693	871	958	1239	1662	1632	1677	9.08508	8.2219	9.96141	11.0996	10.8764	16.3342	14.3967	15.147
ENSMUSG00000040396	236.834	267.543	313.301	332.55	355.642	474.594	447.573	436.796	287.557	428.651	-0.575532	0.00042623	0.0127083	Abhd13	8	9977707	9992155	+	5191	protein_coding	abhydrolase domain containing 13 [Source:MGI Symbol;Acc:MGI:1916154]	-	214	235	286	297	419	502	527	500	2.89391	3.29511	3.86574	4.06688	4.34702	5.83087	5.49435	5.33738
ENSMUSG00000106087	37.6279	23.9081	40.5319	32.4712	44.9857	129.521	62.847	79.4969	33.6348	79.2126	-1.23218	0.000440757	0.0130214	Gm43609	3	121762193	121764904	-	2712	TEC	predicted gene 43609 [Source:MGI Symbol;Acc:MGI:5663746]	-	34	21	37	29	53	137	74	91	0.88006	0.563616	0.957258	0.760089	1.05248	3.04587	1.47672	1.85935
ENSMUSG00000019951	1178.64	876.63	981.53	1152.17	1460.76	1624.21	1506.63	1294.66	1047.24	1471.57	-0.490608	0.000444881	0.0131134	Uhrf1bp1l	10	89744991	89819871	+	9235	protein_coding	UHRF1 (ICBP90) binding protein 1-like [Source:MGI Symbol;Acc:MGI:2442888]	-	1065	770	896	1029	1721	1718	1774	1482	8.09535	6.06887	6.80751	7.92017	10.0363	11.2167	10.3962	8.89243
ENSMUSG00000035171	252.328	266.405	292.487	294.48	353.944	385.726	431.436	372.15	276.425	385.814	-0.480998	0.000449688	0.0132249	1110059E24Rik	19	21581202	21652976	-	3067	protein_coding	RIKEN cDNA 1110059E24 gene [Source:MGI Symbol;Acc:MGI:1913456]	-	228	234	267	263	417	408	508	426	5.21848	5.55336	6.10822	6.09534	7.32236	8.02097	8.9641	7.69671
ENSMUSG00000041688	80.7893	91.0785	64.632	73.8999	95.913	167.337	156.268	127.544	77.5999	136.766	-0.817052	0.00045601	0.0133804	Amot	X	145446425	145505181	-	8402	protein_coding	angiomotin [Source:MGI Symbol;Acc:MGI:108440]	-	73	80	59	66	113	177	184	146	0.609906	0.693044	0.492704	0.558364	0.72431	1.2702	1.1852	0.962896
ENSMUSG00000103983	26.5609	7.96937	14.2409	15.6757	48.3809	51.9974	45.012	26.2078	16.1117	42.8995	-1.41031	0.000471695	0.0137782	Gm20045	1	171320601	171326177	-	5577	lincRNA	predicted gene, 20045 [Source:MGI Symbol;Acc:MGI:5012230]	-	24	7	13	14	57	55	53	30	0.302088	0.0913589	0.163554	0.178436	0.550431	0.594624	0.514318	0.298078
ENSMUSG00000026134	11.067	12.5233	8.76366	6.71817	28.01	31.1984	18.6842	32.3229	9.76804	27.5539	-1.4955	0.000478567	0.0138993	Prim2	1	33453810	33669795	-	5938	protein_coding	DNA primase, p58 subunit [Source:MGI Symbol;Acc:MGI:97758]	-	10	11	8	6	33	33	22	37	0.118218	0.134836	0.0945294	0.0718236	0.299297	0.335085	0.200512	0.34528
ENSMUSG00000016239	22.1341	7.96937	21.9091	31.3515	29.7076	70.9055	83.2298	48.9212	20.841	58.191	-1.47945	0.000480138	0.0138993	Lonrf3	X	36328353	36362341	+	3812	protein_coding	LON peptidase N-terminal domain and ring finger 3 [Source:MGI Symbol;Acc:MGI:1921615]	-	20	7	20	28	35	75	98	56	0.368299	0.133659	0.368124	0.522109	0.494474	1.18628	1.39133	0.814038
ENSMUSG00000020561	224.661	209.481	177.464	253.051	275.007	375.326	373.685	299.642	216.164	330.915	-0.614104	0.000493677	0.0142593	Twistnb	12	33429635	33441392	+	5154	protein_coding	twist basic helix-loop-helix transcription factor 1 neighbor [Source:MGI Symbol;Acc:MGI:106292]	-	203	184	162	226	324	397	440	343	2.76487	2.59853	2.2054	3.11688	3.38555	4.64437	4.62025	3.68773
ENSMUSG00000036825	87.4295	92.217	107.355	89.5756	127.318	155.047	158.816	143.269	94.1442	146.112	-0.633355	0.000497191	0.0143288	Ssx2ip	3	146404642	146440144	+	4200	protein_coding	synovial sarcoma, X 2 interacting protein [Source:MGI Symbol;Acc:MGI:2139150]	-	79	81	98	80	150	164	187	164	1.32039	1.40375	1.63717	1.35393	1.9234	2.35437	2.40962	2.16373
ENSMUSG00000028568	486.949	461.085	442.565	520.658	587.361	686.365	664.14	623.745	477.814	640.403	-0.422318	0.000517233	0.0148403	Btf3l4	4	108814295	108833614	-	4546	protein_coding	basic transcription factor 3-like 4 [Source:MGI Symbol;Acc:MGI:1915312]	-	440	405	404	465	692	726	782	714	6.79432	6.48454	6.23547	7.27076	8.19795	9.62915	9.30967	8.70318
ENSMUSG00000027010	296.596	349.514	302.346	300.078	379.408	467.976	437.381	447.279	312.134	433.011	-0.472047	0.000520364	0.0148971	Slc25a12	2	71271063	71367749	-	7342	protein_coding	solute carrier family 25 (mitochondrial carrier, Aralar), member 12 [Source:MGI Symbol;Acc:MGI:1926080]	-	268	307	276	268	447	495	515	512	2.56238	3.04353	2.63762	2.59464	3.27885	4.0651	3.79621	3.86425
ENSMUSG00000017146	16.6005	13.6618	14.2409	24.6333	52.6248	41.5979	40.7656	28.8285	17.2841	40.9542	-1.2452	0.000531581	0.0151512	Brca1	11	101488764	101551955	-	8533	protein_coding	breast cancer 1, early onset [Source:MGI Symbol;Acc:MGI:104537]	-	15	12	13	22	62	44	48	33	0.123399	0.102361	0.106895	0.183264	0.391308	0.310908	0.304436	0.2143
ENSMUSG00000010067	49.8016	35.2929	47.1047	38.0696	67.903	69.0147	77.2848	98.7159	42.5672	78.2296	-0.877398	0.000534551	0.0151829	Rassf1	9	107551555	107562267	+	5845	protein_coding	Ras association (RalGDS/AF-6) domain family member 1 [Source:MGI Symbol;Acc:MGI:1928386]	-	45	31	43	34	80	73	91	113	0.540444	0.386039	0.51618	0.413476	0.737113	0.753042	0.842585	1.07128
ENSMUSG00000021969	218.02	196.957	163.223	207.144	241.056	417.87	332.07	278.676	196.336	317.418	-0.692338	0.000535039	0.0151829	Zdhhc20	14	57832703	57890276	-	7213	protein_coding	zinc finger, DHHC domain containing 20 [Source:MGI Symbol;Acc:MGI:1923215]	-	197	173	149	185	284	442	391	319	1.91723	1.74576	1.4494	1.82311	2.12046	3.69477	2.93371	2.45067
ENSMUSG00000002831	268.929	259.574	230.046	190.348	299.622	307.257	547.788	469.119	237.224	405.947	-0.775429	0.000543268	0.0153827	Plin4	17	56100591	56109803	-	5777	protein_coding	perilipin 4 [Source:MGI Symbol;Acc:MGI:1929709]	-	243	228	210	170	353	325	645	537	2.95275	2.87267	2.55055	2.09172	3.2908	3.39205	6.04247	5.15088
ENSMUSG00000002396	312.09	298.282	284.819	305.677	403.174	361.145	491.735	436.796	300.217	423.213	-0.496007	0.000544762	0.0153913	Ocel1	8	71371298	71379361	+	7133	protein_coding	occludin/ELL domain containing 1 [Source:MGI Symbol;Acc:MGI:1924340]	-	282	262	260	273	475	382	579	500	2.77524	2.67352	2.55752	2.72049	3.58633	3.22903	4.39302	3.88425
ENSMUSG00000000385	67.5089	62.6165	63.5365	55.9848	109.494	99.2677	85.7777	121.429	62.4117	103.992	-0.736436	0.00054992	0.0154359	Tmprss2	16	97564682	97611195	-	7302	protein_coding	transmembrane protease, serine 2 [Source:MGI Symbol;Acc:MGI:1354381]	-	61	55	58	50	129	105	101	139	0.586423	0.548245	0.557318	0.486726	0.951429	0.867018	0.748577	1.05483
ENSMUSG00000020142	30.9877	39.8468	27.3864	23.5136	67.903	51.9974	56.0527	60.2779	30.4336	59.0577	-0.958623	0.000561527	0.0156937	Slc1a4	11	20302180	20332713	-	3926	protein_coding	solute carrier family 1 (glutamate/neutral amino acid transporter), member 4 [Source:MGI Symbol;Acc:MGI:2135601]	-	28	35	25	21	80	55	66	69	0.500646	0.648891	0.446794	0.380211	1.09741	0.844682	0.90981	0.973886
ENSMUSG00000010721	55.3351	52.3701	58.0592	70.5408	76.3909	143.702	112.955	97.8423	59.0763	107.722	-0.864772	0.000567268	0.0157859	Lmbr1	5	29229802	29378390	-	5850	protein_coding	limb region 1 [Source:MGI Symbol;Acc:MGI:1861746]	-	50	46	53	63	90	152	133	112	0.59998	0.572342	0.635678	0.765492	0.828543	1.56664	1.23042	1.06089
ENSMUSG00000022369	6.64022	5.69241	13.1455	14.556	32.2539	23.6352	27.1771	28.8285	10.0085	27.9737	-1.48229	0.000568552	0.0157877	Mtbp	15	55557408	55626423	+	5481	protein_coding	Mdm2, transformed 3T3 cell double minute p53 binding protein [Source:MGI Symbol;Acc:MGI:2146005]	-	6	5	12	13	38	25	32	33	0.0768448	0.0663994	0.153617	0.168593	0.373381	0.275018	0.315971	0.333629
ENSMUSG00000046785	392.879	329.021	425.037	487.068	466.833	804.541	716.795	605.399	408.501	648.392	-0.66609	0.000615359	0.0167095	Epm2aip1	9	111271929	111279093	+	7165	protein_coding	EPM2A (laforin) interacting protein 1 [Source:MGI Symbol;Acc:MGI:1925031]	-	355	289	388	435	550	851	844	693	3.47804	2.93586	3.79955	4.31548	4.13404	7.16133	6.37504	5.35953
ENSMUSG00000095079	22.1341	6.83089	8.76366	0	54.3224	29.3076	33.1221	34.9437	9.43215	37.9239	-2.00614	0.000615953	0.0167095	Igha	12	113254830	113260236	-	2668	IG_C_gene	immunoglobulin heavy constant alpha [Source:MGI Symbol;Acc:MGI:96444]	-	20	6	8	0	64	31	39	40	0.52622	0.163689	0.210388	0	1.29188	0.700578	0.791108	0.830775
ENSMUSG00000023460	389.559	387.084	327.542	373.978	437.126	626.804	527.405	520.661	369.541	527.999	-0.514356	0.000624112	0.016825	Rab12	17	66494512	66519729	-	3033	protein_coding	RAB12, member RAS oncogene family [Source:MGI Symbol;Acc:MGI:894284]	-	352	340	299	334	515	663	621	596	8.14691	8.15944	6.91697	7.82763	9.14457	13.1802	11.0809	10.8889
ENSMUSG00000037411	8.85362	5.69241	4.38183	10.0773	14.4294	33.0892	14.4378	45.4268	7.25128	26.8458	-1.8865	0.000632257	0.0169739	Serpine1	5	137061504	137072268	-	3876	protein_coding	serine (or cysteine) peptidase inhibitor, clade E, member 1 [Source:MGI Symbol;Acc:MGI:97608]	-	8	5	4	9	17	35	17	52	0.144887	0.0938944	0.0724091	0.16505	0.236208	0.544459	0.237368	0.743411
ENSMUSG00000019066	102.923	88.8015	63.5365	87.3362	100.157	175.846	148.625	191.317	85.6494	153.986	-0.845742	0.000641441	0.0171139	Rab3d	9	21907491	21918192	-	4196	protein_coding	RAB3D, member RAS oncogene family [Source:MGI Symbol;Acc:MGI:97844]	-	93	78	58	78	118	186	175	219	1.55586	1.35305	0.969861	1.32134	1.51452	2.67275	2.25714	2.89213
ENSMUSG00000058523	0	1.13848	0	0	0	358.309	1.69857	586.18	0.28462	236.547	-9.45023	0.000678316	0.01781	Mup5	4	61831319	61835233	-	925	protein_coding	major urinary protein 5 [Source:MGI Symbol;Acc:MGI:104974]	-	0	1	0	0	0	379	2	671	0	0.0786886	0	0	0	24.7046	0.117016	40.1967
ENSMUSG00000022674	166.005	128.648	159.937	142.201	196.07	260.932	225.06	210.536	149.198	223.15	-0.579394	0.000679301	0.01781	Ube2v2	16	15552077	15595773	-	7132	protein_coding	ubiquitin-conjugating enzyme E2 variant 2 [Source:MGI Symbol;Acc:MGI:1917870]	-	150	113	146	127	231	276	265	241	1.4764	1.15324	1.43634	1.26575	1.74433	2.33334	2.0109	1.87247
ENSMUSG00000029328	1174.21	1047.4	798.588	960.699	1795.19	1265.9	1267.98	1610.03	995.225	1484.77	-0.577301	0.000679559	0.01781	Hnrnpdl	5	100033577	100039664	-	4818	protein_coding	heterogeneous nuclear ribonucleoprotein D-like [Source:MGI Symbol;Acc:MGI:1355299]	-	1061	920	729	858	2115	1339	1493	1843	15.4586	13.8987	10.6164	12.6583	23.6413	16.7569	16.7706	21.1967
ENSMUSG00000066643	28.7743	29.6005	26.291	33.5909	52.6248	57.6698	52.6556	57.6571	29.5642	55.1518	-0.899404	0.000680465	0.01781	Wdr35	12	8973892	9028847	+	7273	protein_coding	WD repeat domain 35 [Source:MGI Symbol;Acc:MGI:1921932]	-	26	26	24	30	62	61	62	66	0.250947	0.260204	0.231534	0.2932	0.459099	0.505705	0.461355	0.502851
ENSMUSG00000050890	88.5362	62.6165	93.1139	113.089	117.981	204.208	167.309	142.396	89.3389	157.973	-0.820763	0.000681294	0.01781	Pdik1l	4	134275002	134287895	-	5810	protein_coding	PDLIM1 interacting kinase 1 like [Source:MGI Symbol;Acc:MGI:2385213]	-	80	55	85	101	139	216	197	163	0.966578	0.689033	1.0265	1.23567	1.28845	2.2416	1.83505	1.55461
ENSMUSG00000116903	32.0944	48.9547	62.4411	79.4984	72.1469	159.774	166.46	93.4744	55.7471	122.964	-1.14062	0.000690487	0.0179232	AC161607.1	16	42884370	42912065	-	2525	antisense	novel transcript, antisense to Zbtb20	-	29	43	57	71	85	169	196	107	0.806231	1.23954	1.58391	1.99873	1.81295	4.03558	4.20099	2.34818
ENSMUSG00000027660	241.261	129.787	169.796	210.503	202.011	377.217	391.52	384.381	187.837	338.782	-0.850398	0.000691165	0.0179232	Skil	3	31095058	31122577	+	9694	protein_coding	SKI-like [Source:MGI Symbol;Acc:MGI:106203]	-	218	114	155	188	238	399	461	440	1.57862	0.855964	1.12188	1.37851	1.32222	2.48171	2.57368	2.51512
ENSMUSG00000026502	388.453	301.697	391.078	567.686	422.696	822.504	920.624	804.578	412.229	742.6	-0.848996	0.00069356	0.0179493	Desi2	1	178187417	178257301	+	9156	protein_coding	desumoylating isopeptidase 2 [Source:MGI Symbol;Acc:MGI:1926075]	-	351	265	357	507	498	870	1084	921	2.69107	2.10666	2.73577	3.93603	2.92922	5.7292	6.40738	5.57395
ENSMUSG00000041268	626.394	623.888	513.77	669.578	769.85	1099.51	956.294	749.542	608.407	893.798	-0.554709	0.000698587	0.0179951	Dmxl2	9	54365158	54501626	-	13285	protein_coding	Dmx-like 2 [Source:MGI Symbol;Acc:MGI:2444630]	-	566	548	469	598	907	1163	1126	858	2.99073	3.00243	2.47701	3.1996	3.67684	5.27836	4.58705	3.57878
ENSMUSG00000000876	2550.95	2858.73	3068.38	2736.54	3391.76	3744.75	3729.21	3487.38	2803.65	3588.27	-0.355943	0.000699502	0.0179951	Pxmp4	2	154585758	154603708	-	3114	protein_coding	peroxisomal membrane protein 4 [Source:MGI Symbol;Acc:MGI:1891701]	-	2305	2511	2801	2444	3996	3961	4391	3992	51.9607	58.6924	63.112	55.7877	69.1091	76.695	76.3136	71.0365
ENSMUSG00000106838	37.6279	42.1238	30.6728	32.4712	58.5663	80.3595	121.448	48.0476	35.7239	77.1053	-1.11073	0.000720699	0.0184305	1810017P11Rik	5	114975456	114976013	+	558	TEC	RIKEN cDNA 1810017P11 gene [Source:MGI Symbol;Acc:MGI:1916294]	-	34	37	28	29	69	85	143	55	4.27728	4.82638	3.5208	3.6942	6.65953	9.18471	13.8694	5.46183
ENSMUSG00000037573	1362.35	1198.82	1645.38	2074.8	2296.82	2156.47	2321.09	2762.3	1570.34	2384.17	-0.602412	0.000725831	0.0185252	Tob1	11	94211454	94215495	+	2288	protein_coding	transducer of ErbB-2.1 [Source:MGI Symbol;Acc:MGI:1349721]	-	1231	1053	1502	1853	2706	2281	2733	3162	37.7681	33.4986	46.0608	57.5673	63.6943	60.1104	64.6458	76.58
ENSMUSG00000047036	1172	1053.1	1238.96	1327.96	1373.34	1918.23	1853.99	1588.19	1198	1683.44	-0.490606	0.000730823	0.0185793	Zfp445	9	122844529	122866006	-	7409	protein_coding	zinc finger protein 445 [Source:MGI Symbol;Acc:MGI:2143340]	zf-C2H2	1059	925	1131	1186	1618	2029	2183	1818	10.0337	9.08732	10.7108	11.3784	11.7611	16.5121	15.946	13.597
ENSMUSG00000021936	305.45	265.266	216.901	344.866	351.398	484.993	484.941	417.577	283.121	434.727	-0.618556	0.000741225	0.0188068	Mapk8	14	33377898	33447158	-	11444	protein_coding	mitogen-activated protein kinase 8 [Source:MGI Symbol;Acc:MGI:1346861]	-	276	233	198	308	414	513	571	478	1.69299	1.48194	1.21396	1.91306	1.94828	2.70284	2.70032	2.31451
ENSMUSG00000094786	46.4815	56.9241	90.923	78.3787	67.903	197.59	149.474	168.603	68.1768	145.893	-1.09623	0.000750485	0.0189304	Gm14403	2	177498215	177509763	+	1656	protein_coding	predicted gene 14403 [Source:MGI Symbol;Acc:MGI:3649813]	zf-C2H2	42	50	83	70	80	209	176	193	1.78038	2.19767	3.5167	3.00465	2.60171	7.60968	5.75187	6.45812
ENSMUSG00000042331	24.3475	39.8468	16.4319	31.3515	47.5321	73.7417	56.0527	57.6571	27.9944	58.7459	-1.06992	0.000777743	0.0194661	Specc1	11	61956763	62223013	+	14840	protein_coding	sperm antigen with calponin homology and coiled-coil domains 1 [Source:MGI Symbol;Acc:MGI:2442356]	-	22	35	15	28	56	78	66	66	0.104067	0.171667	0.0709209	0.134116	0.203228	0.316914	0.240695	0.246445
ENSMUSG00000034620	276.676	277.789	328.637	263.128	375.164	353.582	466.257	441.164	286.558	409.042	-0.513673	0.000784553	0.0195987	Tmem5	10	122078114	122097371	-	5614	protein_coding	transmembrane protein 5 [Source:MGI Symbol;Acc:MGI:2384919]	-	250	244	300	235	442	374	549	505	3.12601	3.16352	3.74944	2.97544	4.24012	4.0168	5.29245	4.98458
ENSMUSG00000040549	115.097	113.848	129.264	142.201	166.362	216.498	230.156	164.235	125.103	194.313	-0.634742	0.00080568	0.020049	Ckap5	2	91526762	91620664	+	9462	protein_coding	cytoskeleton associated protein 5 [Source:MGI Symbol;Acc:MGI:1923036]	-	104	100	118	127	196	229	271	188	0.771566	0.769256	0.875017	0.954063	1.11558	1.45926	1.55004	1.10099
ENSMUSG00000026094	59.7619	85.3861	69.0138	55.9848	89.1227	104.94	129.94	150.258	67.5367	118.565	-0.812706	0.000818182	0.0202531	Stk17b	1	53755506	53785224	-	5185	protein_coding	serine/threonine kinase 17b (apoptosis-inducing) [Source:MGI Symbol;Acc:MGI:2138162]	-	54	75	63	50	105	111	153	172	0.731085	1.05285	0.852529	0.685453	1.09061	1.29079	1.59698	1.83818
ENSMUSG00000032279	708.29	716.105	616.743	515.06	962.525	896.245	900.241	802.831	639.049	890.461	-0.478711	0.000818439	0.0202531	Idh3a	9	54586334	54604661	+	5072	protein_coding	isocitrate dehydrogenase 3 (NAD+) alpha [Source:MGI Symbol;Acc:MGI:1915084]	-	640	629	563	460	1134	948	1060	919	8.85775	9.02662	7.78837	6.44666	12.041	11.2696	11.3105	10.0403
ENSMUSG00000070934	386.239	444.008	461.188	548.651	540.678	881.119	715.097	653.447	460.021	697.585	-0.600298	0.00083511	0.0205053	Rraga	4	86575668	86577285	+	1618	protein_coding	Ras-related GTP binding A [Source:MGI Symbol;Acc:MGI:1915691]	-	349	390	421	490	637	932	842	748	15.1415	17.5445	18.2566	21.5265	21.2026	34.7311	28.1637	25.6172
ENSMUSG00000038250	298.81	284.62	329.733	321.353	380.257	655.167	424.642	442.038	308.629	475.526	-0.622758	0.000874917	0.021321	Usp38	8	80980733	81014928	-	5736	protein_coding	ubiquitin specific peptidase 38 [Source:MGI Symbol;Acc:MGI:1922091]	-	270	250	301	287	448	693	500	506	3.30429	3.17238	3.68192	3.55655	4.20627	7.28458	4.71756	4.88822
ENSMUSG00000027433	516.83	514.593	524.724	563.207	617.917	774.288	715.946	699.747	529.839	701.975	-0.405501	0.00087972	0.0213977	Xrn2	2	147012996	147078000	+	3981	protein_coding	5'-3' exoribonuclease 2 [Source:MGI Symbol;Acc:MGI:894687]	-	467	452	479	503	728	819	843	801	8.2347	8.26418	8.4423	8.98115	9.84845	12.4043	11.4602	11.1494
ENSMUSG00000035413	194.78	126.371	153.364	180.271	207.104	299.694	242.895	269.94	163.697	254.908	-0.63788	0.000909518	0.0219215	Tmem98	11	80810175	80822033	+	1633	protein_coding	transmembrane protein 98 [Source:MGI Symbol;Acc:MGI:1923457]	-	176	111	140	161	244	317	286	309	7.5657	4.94755	6.01532	7.00803	8.04697	11.7045	9.47844	10.4853
ENSMUSG00000020149	2357.28	2168.81	2448.35	2363.68	2603.23	3656.83	3299.47	3050.58	2334.53	3152.53	-0.433252	0.000909727	0.0219215	Rab1a	11	20201432	20226856	+	3799	protein_coding	RAB1A, member RAS oncogene family [Source:MGI Symbol;Acc:MGI:97842]	-	2130	1905	2235	2111	3067	3868	3885	3492	39.358	36.4989	41.2786	39.498	43.4784	61.39	55.345	50.9348
ENSMUSG00000002617	28.7743	14.8003	28.4819	16.7954	52.6248	45.3795	40.7656	48.0476	22.213	46.7044	-1.06999	0.000956339	0.0226651	Zfp40	17	23173869	23193252	-	4482	protein_coding	zinc finger protein 40 [Source:MGI Symbol;Acc:MGI:99185]	zf-C2H2	26	13	26	15	62	48	48	55	0.407216	0.211118	0.407023	0.23789	0.744987	0.645729	0.579597	0.679986
ENSMUSG00000103313	5.53351	0	0	4.47878	3.39515	39.7071	27.1771	11.3567	2.50307	20.409	-3.02366	0.000962701	0.0227324	Gm38357	3	51231917	51234380	+	2464	TEC	predicted gene, 38357 [Source:MGI Symbol;Acc:MGI:5611585]	-	5	0	0	4	4	42	32	13	0.142447	0	0	0.115392	0.0874275	1.02775	0.702856	0.292356
ENSMUSG00000021806	58.6552	78.5552	49.2956	57.1045	95.913	124.794	102.763	89.1064	60.9026	103.144	-0.75993	0.000966272	0.0227751	Nid2	14	19751265	19811787	+	5174	protein_coding	nidogen 2 [Source:MGI Symbol;Acc:MGI:1298229]	-	53	69	45	51	113	132	121	102	0.719072	0.970681	0.610244	0.700648	1.1762	1.53825	1.26566	1.0924
ENSMUSG00000026123	135.018	107.017	138.028	163.476	150.235	294.967	233.553	238.491	135.885	229.311	-0.753773	0.000971964	0.0228677	Plekhb2	1	34849976	34879580	+	7987	protein_coding	pleckstrin homology domain containing, family B (evectins) member 2 [Source:MGI Symbol;Acc:MGI:2385825]	-	122	94	126	146	177	312	275	273	1.07226	0.856639	1.10689	1.29935	1.19349	2.35533	1.8634	1.89404
ENSMUSG00000059669	71.9357	38.7084	75.5866	53.7454	115.435	110.613	80.682	131.039	59.994	109.442	-0.865662	0.000984246	0.0229894	Taf1b	12	24498359	24558539	+	2624	protein_coding	TATA-box binding protein associated factor, RNA polymerase I, B [Source:MGI Symbol;Acc:MGI:109577]	-	65	34	69	48	136	117	95	150	1.73889	0.943124	1.84503	1.30027	2.79128	2.68845	1.95937	3.16765
ENSMUSG00000020420	13.2804	15.9387	8.76366	19.0348	20.3709	36.8709	56.0527	35.8173	14.2544	37.2779	-1.38863	0.000994005	0.0230927	Zfp607a	7	27857527	27880825	+	4546	protein_coding	zinc finger protein 607A [Source:MGI Symbol;Acc:MGI:3584526]	zf-C2H2	12	14	8	17	24	39	66	41	0.1853	0.224157	0.123475	0.265813	0.284322	0.517268	0.785726	0.499763
ENSMUSG00000030342	200.313	256.158	158.841	151.159	247.846	392.344	302.345	304.01	191.618	311.636	-0.701374	0.00100141	0.0232226	Cd9	6	125460266	125494791	-	2044	protein_coding	CD9 antigen [Source:MGI Symbol;Acc:MGI:88348]	-	181	225	145	135	292	415	356	348	6.21614	8.01227	4.97742	4.69471	7.69362	12.2419	9.42597	9.43426
ENSMUSG00000004038	77.4692	76.2782	75.5866	101.892	165.514	96.4315	148.625	143.269	82.8066	138.46	-0.743386	0.0010067	0.0233036	Gstm3	3	107963696	107969283	-	1311	protein_coding	glutathione S-transferase, mu 3 [Source:MGI Symbol;Acc:MGI:106026]	-	70	67	69	91	195	102	175	164	3.74816	3.71985	3.69287	4.93395	8.01052	4.69114	7.22424	6.93187
ENSMUSG00000056973	8450.78	7806.56	7448.01	9258.76	8609.25	14580.1	12082.8	12905.6	8241.03	12044.4	-0.547444	0.00101908	0.0235143	Ces1d	8	93166068	93197838	-	2369	protein_coding	carboxylesterase 1D [Source:MGI Symbol;Acc:MGI:2148202]	-	7636	6857	6799	8269	10143	15422	14227	14773	226.268	210.68	201.371	248.11	230.584	392.515	325.016	345.552
ENSMUSG00000100826	44.2681	37.5699	31.7683	31.3515	66.2054	65.233	58.6006	67.2666	36.2394	64.3264	-0.827705	0.00101944	0.0235143	Snhg14	7	59307924	59975759	-	26093	processed_transcript	small nucleolar RNA host gene 14 [Source:MGI Symbol;Acc:MGI:1289201]	-	40	33	29	28	78	69	69	77	0.107612	0.0920542	0.0779814	0.0762764	0.16099	0.159443	0.143114	0.163522
ENSMUSG00000035762	164.899	152.556	146.791	115.329	185.884	256.205	242.895	200.053	144.894	221.259	-0.609995	0.0010354	0.0237286	Tmem161b	13	84222296	84296141	+	6262	protein_coding	transmembrane protein 161B [Source:MGI Symbol;Acc:MGI:1919995]	-	149	134	134	103	219	271	286	229	1.67031	1.55756	1.50144	1.16918	1.88347	2.60938	2.47178	2.02643
ENSMUSG00000017707	3480.58	3916.38	3360.86	4628.82	4768.49	5817.09	5425.22	5019.66	3846.66	5257.62	-0.450791	0.00103606	0.0237286	Serinc3	2	163623272	163645131	-	3840	protein_coding	serine incorporator 3 [Source:MGI Symbol;Acc:MGI:1349457]	-	3145	3440	3068	4134	5618	6153	6388	5746	57.4927	65.205	56.0585	76.5236	78.7914	96.6132	90.0307	82.917
ENSMUSG00000026565	80.7893	59.201	59.1547	77.259	92.5178	149.374	103.613	124.924	69.101	117.607	-0.765317	0.00104391	0.0238224	Pou2f1	1	165865154	166002678	-	16597	protein_coding	POU domain, class 2, transcription factor 1 [Source:MGI Symbol;Acc:MGI:101898]	Pou	73	52	54	69	109	158	122	143	0.308757	0.228049	0.228287	0.295512	0.353692	0.573995	0.39782	0.477437
ENSMUSG00000011179	1231.76	1309.25	1334.27	1417.53	1600.81	1994.81	1596.65	1762.04	1323.2	1738.58	-0.393662	0.00104438	0.0238224	Odc1	12	17544794	17551505	+	3405	protein_coding	ornithine decarboxylase, structural 1 [Source:MGI Symbol;Acc:MGI:97402]	-	1113	1150	1218	1266	1886	2110	1880	2017	22.9457	24.583	25.0985	26.4285	29.83	37.3634	29.8812	32.8245
ENSMUSG00000022451	720.463	669.427	753.675	646.064	890.378	1006.86	884.954	857.868	697.407	910.014	-0.383495	0.00104568	0.0238224	Twf1	15	94577951	94589889	-	3054	protein_coding	twinfilin actin binding protein 1 [Source:MGI Symbol;Acc:MGI:1100520]	-	651	588	688	577	1049	1065	1042	982	14.9636	14.014	15.8065	13.4296	18.4984	21.0262	18.4653	17.8177
ENSMUSG00000066513	6.64022	13.6618	31.7683	13.4363	44.9857	38.7617	34.8206	52.4155	16.3766	42.7459	-1.38228	0.00104963	0.0238702	Klk1b4	7	44207435	44211754	+	839	protein_coding	kallikrein 1-related pepidase b4 [Source:MGI Symbol;Acc:MGI:97320]	-	6	12	29	12	53	41	41	60	0.50201	1.04105	2.42523	1.01666	3.40206	2.94647	2.64471	3.96277
ENSMUSG00000024998	107.35	134.341	128.169	136.603	162.967	191.918	201.28	186.075	126.616	185.56	-0.551444	0.0010978	0.0248348	Plce1	19	38481109	38785030	+	15998	protein_coding	phospholipase C, epsilon 1 [Source:MGI Symbol;Acc:MGI:1921305]	-	97	118	117	122	192	203	237	213	0.425627	0.536871	0.513142	0.542064	0.646345	0.765087	0.801751	0.737774
ENSMUSG00000023232	230.194	256.158	226.76	263.128	313.203	294.021	410.204	393.99	244.06	352.855	-0.532568	0.00110498	0.0249321	Serinc2	4	130253495	130279205	-	2319	protein_coding	serine incorporator 2 [Source:MGI Symbol;Acc:MGI:1919132]	-	208	225	207	235	369	311	483	451	6.2963	7.06213	6.26306	7.20316	8.56947	8.08612	11.2721	10.7767
ENSMUSG00000026890	33.2011	61.478	38.341	34.7106	72.1469	88.8682	69.6413	76.0025	41.9327	76.6647	-0.870855	0.00110595	0.0249321	Lhx6	2	36081953	36105408	-	4805	protein_coding	LIM homeobox protein 6 [Source:MGI Symbol;Acc:MGI:1306803]	Homeobox	30	54	35	31	85	94	82	87	0.438279	0.818001	0.511083	0.45859	0.952695	1.17955	0.923586	1.00331
ENSMUSG00000021192	441.574	363.175	460.092	456.836	538.131	631.531	577.513	573.95	430.419	580.281	-0.430457	0.00113209	0.0253447	Golga5	12	102469135	102497907	+	3447	protein_coding	golgi autoantigen, golgin subfamily a, 5 [Source:MGI Symbol;Acc:MGI:1351475]	-	399	319	420	408	634	668	680	657	8.12558	6.73602	8.54919	8.41347	9.9055	11.6847	10.6764	10.5617
ENSMUSG00000045775	841.094	410.992	349.451	778.188	1601.66	1127.87	864.571	927.755	594.931	1130.46	-0.926132	0.00114041	0.0254471	Slc16a5	11	115462474	115474398	+	3699	protein_coding	solute carrier family 16 (monocarboxylic acid transporters), member 5 [Source:MGI Symbol;Acc:MGI:2443515]	-	760	361	319	695	1887	1193	1018	1062	14.4229	7.10357	6.05095	13.3554	27.4736	19.4463	14.8943	15.9092
ENSMUSG00000020393	137.231	121.817	138.028	157.877	180.792	220.28	186.842	226.26	138.738	203.544	-0.552065	0.00115057	0.0255815	Kremen1	11	5191552	5261558	-	7722	protein_coding	kringle containing transmembrane protein 1 [Source:MGI Symbol;Acc:MGI:1933988]	-	124	107	126	141	213	233	220	259	1.12724	1.00857	1.14487	1.29791	1.48552	1.81931	1.54188	1.85857
ENSMUSG00000061313	421.654	343.821	407.51	461.315	437.126	710	697.262	614.135	408.575	614.631	-0.588743	0.00115414	0.0255818	Ddhd2	8	25725346	25754596	-	7142	protein_coding	DDHD domain containing 2 [Source:MGI Symbol;Acc:MGI:1919358]	-	381	302	372	412	515	751	821	703	3.74479	3.0778	3.6546	4.10047	3.88343	6.34017	6.22129	5.45437
ENSMUSG00000097615	23.2408	14.8003	20.8137	11.197	50.0785	30.253	45.8613	33.1965	17.5129	39.8473	-1.18673	0.00115454	0.0255818	Gm2061	1	185447116	185455568	-	2761	lincRNA	predicted gene 2061 [Source:MGI Symbol;Acc:MGI:3780228]	-	21	13	19	10	59	32	54	38	0.53392	0.342713	0.482841	0.257448	1.15084	0.698818	1.05848	0.762652
ENSMUSG00000046324	544.498	362.037	432.706	572.164	547.468	826.285	826.353	744.301	477.851	736.102	-0.623087	0.0011634	0.025734	Ermp1	19	29608214	29648415	-	9338	protein_coding	endoplasmic reticulum metallopeptidase 1 [Source:MGI Symbol;Acc:MGI:106250]	-	492	318	395	511	645	874	973	852	3.69857	2.47872	2.96798	3.88976	3.71993	5.64337	5.63918	5.05586
ENSMUSG00000041124	286.636	276.651	299.06	309.036	416.755	410.306	369.438	366.909	292.846	390.852	-0.416189	0.00116603	0.0257481	Msantd4	9	4376562	4386870	+	4647	protein_coding	Myb/SANT-like DNA-binding domain containing 4 with coiled-coils [Source:MGI Symbol;Acc:MGI:1925350]	-	259	243	273	276	491	434	435	420	3.91246	3.80616	4.12199	4.22175	5.69033	5.63116	5.0661	5.00825
ENSMUSG00000074918	181.499	162.803	179.655	171.313	257.183	225.007	220.814	290.033	173.818	248.259	-0.514373	0.00118677	0.0261047	Inafm2	2	118745758	118748810	+	3053	protein_coding	InaF motif containing 2 [Source:MGI Symbol;Acc:MGI:1915354]	-	164	143	164	153	303	238	260	332	3.77086	3.40928	3.76907	3.56222	5.34496	4.70036	4.60897	6.02588
ENSMUSG00000074521	30.9877	27.3235	28.4819	39.1893	52.6248	72.7963	60.2991	49.7948	31.4956	58.8788	-0.900806	0.00118823	0.0261047	Gm14327	2	177897096	177905784	+	1451	protein_coding	predicted gene 14327 [Source:MGI Symbol;Acc:MGI:3652188]	-	28	24	26	35	62	77	71	57	1.35461	1.20392	1.25725	1.71458	2.30119	3.19966	2.64818	2.17679
ENSMUSG00000067787	462.602	483.854	498.433	469.152	595.849	646.658	615.731	592.296	478.51	612.633	-0.356212	0.00119269	0.0261584	Blcap	2	157556362	157571274	-	3043	protein_coding	bladder cancer associated protein [Source:MGI Symbol;Acc:MGI:1858907]	-	418	425	455	419	702	684	725	678	9.64267	10.1658	10.4912	9.78742	12.4241	13.553	12.8942	12.3463
ENSMUSG00000023961	159.365	170.772	176.369	192.588	207.104	313.875	260.73	251.595	174.773	258.326	-0.562723	0.0011952	0.0261689	Enpp4	17	44096308	44105809	-	4560	protein_coding	ectonucleotide pyrophosphatase/phosphodiesterase 4 [Source:MGI Symbol;Acc:MGI:2682634]	-	144	150	161	172	244	332	307	288	2.21677	2.39431	2.4773	2.68114	2.88173	4.38989	3.6436	3.49975
ENSMUSG00000052316	37.6279	30.739	9.85912	31.3515	33.9515	103.995	84.9284	58.5307	27.3944	70.3513	-1.36024	0.00120133	0.0262172	Lrrc15	16	30269302	30283256	-	5310	protein_coding	leucine rich repeat containing 15 [Source:MGI Symbol;Acc:MGI:1921738]	-	34	27	9	28	40	110	100	67	0.449477	0.370103	0.118923	0.374817	0.40569	1.24905	1.01921	0.699181
ENSMUSG00000056952	471.455	444.008	505.006	580.002	669.693	694.874	621.676	690.138	500.118	669.095	-0.419721	0.00120145	0.0262172	Tatdn2	6	113697050	113711069	+	3548	protein_coding	TatD DNase domain containing 2 [Source:MGI Symbol;Acc:MGI:3576210]	-	426	390	461	518	789	735	732	790	8.42847	8.00082	9.11663	10.3777	11.9763	12.4906	11.1657	12.3382
ENSMUSG00000074746	602.046	467.916	610.17	716.605	720.621	1061.69	959.691	808.946	599.184	887.737	-0.566806	0.00120553	0.0262456	Pdzd8	19	59296084	59345780	-	7076	protein_coding	PDZ domain containing 8 [Source:MGI Symbol;Acc:MGI:2677270]	-	544	411	557	640	849	1123	1130	926	5.39677	4.22773	5.52312	6.42907	6.46172	9.56913	8.64266	7.25158
ENSMUSG00000032418	1873.65	1737.32	1909.38	2096.07	2059.16	2867.42	2714.31	2709.88	1904.11	2587.69	-0.442447	0.0012399	0.02683	Me1	9	86581371	86695953	-	3848	protein_coding	malic enzyme 1, NADP(+)-dependent, cytosolic [Source:MGI Symbol;Acc:MGI:97043]	-	1693	1526	1743	1872	2426	3033	3196	3102	30.8848	28.8651	31.7819	34.5802	33.9535	47.5245	44.9499	44.67
ENSMUSG00000039982	239.048	195.819	262.91	228.418	306.412	350.746	327.824	304.884	231.549	322.466	-0.476971	0.0012477	0.0269088	Dtx4	19	12466341	12501996	-	5765	protein_coding	deltex 4, E3 ubiquitin ligase [Source:MGI Symbol;Acc:MGI:2672905]	-	216	172	240	204	361	371	386	349	2.63013	2.17161	2.92098	2.51528	3.37238	3.88021	3.62364	3.35456
ENSMUSG00000020592	4319.46	3356.24	4133.16	4562.76	5954.25	4999.31	5206.11	5801.53	4092.91	5490.3	-0.423765	0.00125559	0.0270337	Sdc1	12	8771323	8793715	+	3809	protein_coding	syndecan 1 [Source:MGI Symbol;Acc:MGI:1349162]	-	3903	2948	3773	4075	7015	5288	6130	6641	71.9301	56.3339	69.5013	76.0454	99.1848	83.7069	87.0976	96.6122
ENSMUSG00000044864	104.03	124.094	84.3502	141.082	150.235	190.972	174.952	198.305	113.389	178.616	-0.655757	0.00127168	0.0273347	Ankrd50	3	38449259	38484844	-	8490	protein_coding	ankyrin repeat domain 50 [Source:MGI Symbol;Acc:MGI:2139777]	-	94	109	77	126	177	202	206	227	0.777218	0.934485	0.636356	1.05492	1.12278	1.43458	1.31316	1.48159
ENSMUSG00000034795	89.6429	78.5552	97.4957	108.61	117.133	131.411	174.103	186.075	93.5761	152.181	-0.701715	0.00128602	0.0275059	Ccdc122	14	77036772	77112257	+	1985	protein_coding	coiled-coil domain containing 122 [Source:MGI Symbol;Acc:MGI:1918358]	-	81	69	89	97	138	139	205	213	2.86449	2.53013	3.14591	3.4735	3.7441	4.22216	5.58921	5.94605
ENSMUSG00000069743	25.4542	27.3235	23.0046	23.5136	45.8345	69.9601	40.7656	42.806	24.824	49.8416	-1.00288	0.00129209	0.0275901	Zfp820	17	21816885	21845772	-	3718	protein_coding	zinc finger protein 820 [Source:MGI Symbol;Acc:MGI:1922674]	zf-C2H2	23	24	21	21	54	74	48	49	0.434252	0.469846	0.396303	0.401482	0.782191	1.20006	0.698697	0.730291
ENSMUSG00000079845	1.1067	7.96937	1.09546	2.23939	30.5564	2.83622	7.64355	48.0476	3.10273	22.2709	-2.85186	0.0013086	0.0278508	Xlr4a	X	73074345	73082478	-	1535	protein_coding	X-linked lymphocyte-regulated 4A [Source:MGI Symbol;Acc:MGI:3574098]	-	1	7	1	2	36	3	9	55	0.0457314	0.331928	0.0457097	0.0926143	1.26306	0.11784	0.317315	1.98547
ENSMUSG00000040297	243.475	219.727	216.901	287.762	266.519	432.051	359.247	418.451	241.966	369.067	-0.60853	0.00131779	0.0279626	Suco	1	161816114	161876682	-	8928	protein_coding	SUN domain containing ossification factor [Source:MGI Symbol;Acc:MGI:2138346]	-	220	193	198	257	314	457	423	479	1.72978	1.57346	1.55607	2.04614	1.8941	3.08633	2.56415	2.97297
ENSMUSG00000016477	96.2831	93.3555	95.3048	97.4135	127.318	139.92	138.433	160.741	95.5892	141.603	-0.566671	0.0013225	0.0279626	E2f3	13	29906575	29986063	-	5429	protein_coding	E2F transcription factor 3 [Source:MGI Symbol;Acc:MGI:1096340]	E2F	87	82	87	87	150	148	163	184	1.12492	1.09938	1.12439	1.13908	1.48799	1.6437	1.62489	1.87805
ENSMUSG00000051236	117.31	136.618	115.023	182.51	182.489	258.096	193.637	241.111	137.865	218.833	-0.666094	0.00133211	0.0280747	Msrb3	10	120781096	120899101	-	4048	protein_coding	methionine sulfoxide reductase B3 [Source:MGI Symbol;Acc:MGI:2443538]	-	106	120	105	163	215	273	228	276	1.83818	2.15772	1.81998	2.86222	2.8604	4.06633	3.04825	3.77814
ENSMUSG00000033458	46.4815	55.7856	58.0592	63.8226	92.5178	140.866	88.3255	76.0025	56.0372	99.4279	-0.825248	0.00133775	0.0280747	Fan1	7	64346758	64374095	-	6070	protein_coding	FANCD2/FANCI-associated nuclease 1 [Source:MGI Symbol;Acc:MGI:3045266]	-	42	49	53	57	109	149	104	87	0.485717	0.587572	0.612639	0.667486	0.967089	1.48006	0.92726	0.794218
ENSMUSG00000074158	43.1614	44.4008	49.2956	42.5484	62.8103	94.5406	73.0384	76.8761	44.8515	76.8164	-0.773875	0.00133827	0.0280747	Zfp976	7	42609526	42642588	-	4995	protein_coding	zinc finger protein 976 [Source:MGI Symbol;Acc:MGI:3036263]	zf-C2H2	39	39	45	38	74	100	86	88	0.54809	0.568307	0.632112	0.54076	0.797857	1.20711	0.931794	0.97624
ENSMUSG00000039634	83.0027	40.9853	63.5365	88.4559	92.5178	158.828	118.05	135.407	68.9951	126.201	-0.869431	0.00137218	0.0285467	Zfp189	4	49521176	49531517	+	3006	protein_coding	zinc finger protein 189 [Source:MGI Symbol;Acc:MGI:2444707]	zf-C2H2	75	36	58	79	109	168	139	155	1.75144	0.8717	1.35381	1.86808	1.95284	3.36978	2.50255	2.85728
ENSMUSG00000036249	46.4815	44.4008	51.4865	36.95	85.7275	97.3769	50.1077	101.337	44.8297	83.6372	-0.897965	0.00138827	0.0287887	Rbm43	2	51924448	51935163	-	2633	protein_coding	RNA binding motif protein 43 [Source:MGI Symbol;Acc:MGI:1918934]	-	42	39	47	33	101	103	59	116	1.11975	1.07812	1.25246	0.89088	2.06585	2.35867	1.21271	2.44127
ENSMUSG00000032501	548.924	444.008	569.638	768.111	844.544	1011.58	781.341	821.177	582.67	864.662	-0.569184	0.00143088	0.0295303	Trib1	15	59648350	59657099	+	6248	protein_coding	tribbles pseudokinase 1 [Source:MGI Symbol;Acc:MGI:2443397]	-	496	390	520	686	995	1070	920	940	5.57267	4.54336	5.83955	7.8044	8.57651	10.3258	7.969	8.33674
ENSMUSG00000002107	231.301	278.928	277.151	255.291	343.759	400.852	414.45	308.378	260.668	366.86	-0.492867	0.00145055	0.0297466	Celf2	2	6539694	7509563	-	25884	protein_coding	CUGBP, Elav-like family member 2 [Source:MGI Symbol;Acc:MGI:1338822]	-	209	245	253	228	405	424	488	353	0.56681	0.688951	0.685814	0.626123	0.84266	0.987677	1.02034	0.755706
ENSMUSG00000054115	16.6005	15.9387	8.76366	21.2742	33.9515	40.6525	52.6556	23.587	15.6443	37.7116	-1.27084	0.00146818	0.0300131	Skp2	15	9111985	9155425	-	7875	protein_coding	S-phase kinase-associated protein 2 (p45) [Source:MGI Symbol;Acc:MGI:1351663]	-	15	14	8	19	40	43	62	27	0.13371	0.129399	0.0712782	0.171498	0.273551	0.329229	0.426087	0.189986
ENSMUSG00000022895	380.706	307.39	292.487	330.31	390.442	466.085	463.709	483.97	327.723	451.052	-0.460573	0.00147216	0.030047	Ets2	16	95702075	95721051	+	5780	protein_coding	E26 avian leukemia oncogene 2, 3' domain [Source:MGI Symbol;Acc:MGI:95456]	ETS	344	270	267	295	460	493	546	554	4.17786	3.40008	3.24116	3.62786	4.28606	5.1428	5.11236	5.31118
ENSMUSG00000045639	216.914	244.773	169.796	183.63	370.071	305.366	238.649	319.735	203.778	308.455	-0.598415	0.00151216	0.0305263	Zfp629	7	127607031	127615797	-	6723	protein_coding	zinc finger protein 629 [Source:MGI Symbol;Acc:MGI:2444524]	zf-C2H2	196	215	155	164	436	323	281	366	2.04652	2.32771	1.61765	1.73395	3.49262	2.89681	2.26204	3.01667
ENSMUSG00000019873	1398.87	1392.36	1382.47	1601.16	1627.97	2507.22	2283.72	1769.9	1443.72	2047.2	-0.503742	0.00161465	0.0322256	Reep3	10	67009189	67096945	-	8294	protein_coding	receptor accessory protein 3 [Source:MGI Symbol;Acc:MGI:88930]	-	1264	1223	1262	1430	1918	2652	2689	2026	10.6981	10.7329	10.6761	12.2554	12.4541	19.2792	17.5462	13.5358
ENSMUSG00000022297	50.9083	40.9853	39.4365	61.5833	92.5178	102.104	58.6006	92.6008	48.2283	86.4558	-0.840891	0.00161626	0.0322256	Fzd6	15	39006034	39038188	+	4818	protein_coding	frizzled class receptor 6 [Source:MGI Symbol;Acc:MGI:108474]	-	46	36	36	55	109	108	69	106	0.670215	0.543863	0.524267	0.811432	1.2184	1.35157	0.775067	1.21913
ENSMUSG00000038886	281.102	282.343	290.296	322.472	381.106	417.87	386.424	369.53	294.054	388.732	-0.402337	0.00163865	0.0325716	Man2a2	7	80349097	80371375	-	10317	protein_coding	mannosidase 2, alpha 2 [Source:MGI Symbol;Acc:MGI:2150656]	-	254	248	265	288	449	442	455	423	1.72824	1.74965	1.80223	1.98424	2.34381	2.58315	2.38679	2.27194
ENSMUSG00000030522	380.706	367.729	427.228	480.349	625.556	623.968	528.255	504.936	414.003	570.679	-0.462772	0.00164392	0.0325861	Mtmr10	7	64287653	64340806	+	7873	protein_coding	myotubularin related protein 10 [Source:MGI Symbol;Acc:MGI:2142292]	-	344	323	390	429	737	660	622	578	3.06719	2.98618	3.47569	3.87323	5.04145	5.05457	4.2757	4.06815
ENSMUSG00000038736	211.38	191.265	169.796	201.545	230.021	346.019	324.426	250.721	193.497	287.797	-0.572158	0.00164441	0.0325861	Nudcd1	15	44373163	44428307	-	13256	protein_coding	NudC domain containing 1 [Source:MGI Symbol;Acc:MGI:1914679]	-	191	168	155	180	271	366	382	287	1.01145	0.922466	0.82042	0.965198	1.101	1.66475	1.55958	1.19972
ENSMUSG00000026915	531.217	544.194	638.652	657.261	682.425	872.61	935.061	780.118	592.831	817.554	-0.463516	0.00164869	0.0326208	Strbp	2	37483228	37703859	-	18616	protein_coding	spermatid perinuclear RNA binding protein [Source:MGI Symbol;Acc:MGI:104626]	-	480	478	583	587	804	923	1101	893	1.81	1.86894	2.19735	2.24134	2.32594	2.98948	3.20079	2.65812
ENSMUSG00000032468	200.313	208.342	211.423	244.094	280.1	389.507	295.551	279.55	216.043	311.177	-0.525485	0.00165712	0.0326711	Armc8	9	99478372	99568899	-	6531	protein_coding	armadillo repeat containing 8 [Source:MGI Symbol;Acc:MGI:1921375]	-	181	183	193	218	330	412	348	320	1.94546	2.03951	2.07346	2.37265	2.72121	3.80363	2.88374	2.71506
ENSMUSG00000026048	286.636	257.297	221.282	204.904	309.807	335.619	347.357	370.403	242.53	340.797	-0.490771	0.0016588	0.0326711	Ercc5	1	44147744	44181260	+	5864	protein_coding	excision repair cross-complementing rodent repair deficiency, complementation group 5 [Source:MGI Symbol;Acc:MGI:103582]	-	259	226	202	183	365	355	409	424	3.10048	2.80523	2.41699	2.21826	3.35218	3.65019	3.77473	4.00665
ENSMUSG00000022672	99.6032	96.7709	112.832	108.61	119.679	209.88	181.747	152.879	104.454	166.046	-0.667255	0.0016693	0.0328278	Prkdc	16	15637866	15842235	+	13187	protein_coding	protein kinase, DNA activated, catalytic polypeptide [Source:MGI Symbol;Acc:MGI:104779]	-	90	85	103	97	141	222	214	175	0.479093	0.469166	0.548035	0.522856	0.57584	1.01505	0.878263	0.735362
ENSMUSG00000058454	277.782	314.221	318.778	408.689	511.819	483.103	407.656	462.13	329.868	466.177	-0.498972	0.00168463	0.033079	Dhcr7	7	143823145	143848410	+	5817	protein_coding	7-dehydrocholesterol reductase [Source:MGI Symbol;Acc:MGI:1298378]	-	251	276	291	365	603	511	480	529	3.02899	3.45353	3.51003	4.46016	5.58273	5.29666	4.4658	5.03925
ENSMUSG00000072964	113.99	97.9094	72.3002	135.483	150.235	143.702	184.295	214.904	104.921	173.284	-0.724612	0.00172295	0.0337639	Bhlhb9	X	135797594	135891081	+	4800	protein_coding	basic helix-loop-helix domain containing, class B9 [Source:MGI Symbol;Acc:MGI:1917487]	-	103	86	66	121	177	152	217	246	1.50633	1.3041	0.964761	1.79184	1.98591	1.90934	2.44667	2.8399
ENSMUSG00000040370	963.938	974.54	835.834	987.571	1077.11	1206.34	1273.93	1391.63	940.471	1237.25	-0.395746	0.00175644	0.0342294	Etfrf1	6	145211134	145216939	+	2682	protein_coding	electron transfer flavoprotein regulatory factor 1 [Source:MGI Symbol;Acc:MGI:1914886]	-	871	856	763	882	1269	1276	1500	1593	22.7972	23.231	19.961	23.3758	25.4819	28.6862	30.2684	32.9129
ENSMUSG00000028412	365.212	322.19	288.105	424.365	388.745	661.784	548.637	525.029	349.968	531.049	-0.601226	0.00175999	0.034247	Slc44a1	4	53440413	53622478	+	6945	protein_coding	solute carrier family 44, member 1 [Source:MGI Symbol;Acc:MGI:2140592]	-	330	283	263	379	458	700	646	601	3.33553	2.96598	2.65706	3.87903	3.55158	6.07724	5.03405	4.79525
ENSMUSG00000038060	17.7072	19.3542	16.4319	33.5909	55.1712	37.8163	42.4642	44.5532	21.771	45.0012	-1.04975	0.00177968	0.0345351	Dlec1	9	119102478	119148246	+	6696	protein_coding	deleted in lung and esophageal cancer 1 [Source:MGI Symbol;Acc:MGI:2443671]	-	16	17	15	30	65	40	50	51	0.167736	0.184794	0.157178	0.318465	0.522789	0.360185	0.404121	0.42205
ENSMUSG00000018476	245.688	218.588	216.901	314.634	459.194	260.932	392.369	464.751	248.953	394.312	-0.664106	0.00178013	0.0345351	Kdm6b	11	69398508	69413675	-	6954	protein_coding	KDM1 lysine (K)-specific demethylase 6B [Source:MGI Symbol;Acc:MGI:2448492]	-	222	192	198	281	541	276	462	532	2.241	2.00965	1.99778	2.87229	4.18978	2.39307	3.59554	4.23922
ENSMUSG00000006715	57.5485	62.6165	37.2456	63.8226	95.913	91.7044	77.2848	109.199	55.3083	93.5253	-0.758732	0.00179195	0.034672	Gmnn	13	24751845	24761923	-	1465	protein_coding	geminin [Source:MGI Symbol;Acc:MGI:1927344]	-	52	55	34	57	113	97	91	125	2.49166	2.73262	1.62839	2.76563	4.15403	3.99222	3.36171	4.72805
ENSMUSG00000022682	241.261	210.619	243.192	247.453	335.271	337.51	298.099	299.642	235.631	317.63	-0.430276	0.00181467	0.0350063	Rrn3	16	13780708	13814839	+	4318	protein_coding	RRN3 RNA polymerase I transcription factor homolog (yeast) [Source:MGI Symbol;Acc:MGI:1925255]	-	218	185	222	221	395	357	351	343	3.54402	3.11848	3.60734	3.63803	4.92655	4.98501	4.39928	4.4017
ENSMUSG00000031776	117.31	75.1398	56.9638	45.9075	138.352	127.63	119.749	146.763	73.8304	133.124	-0.850426	0.00181648	0.0350063	Arl2bp	8	94666600	94674425	+	2802	protein_coding	ADP-ribosylation factor-like 2 binding protein [Source:MGI Symbol;Acc:MGI:1349429]	-	106	66	52	41	163	135	141	168	2.65559	1.71447	1.30212	1.04009	3.13291	2.905	2.72338	3.32239
ENSMUSG00000023044	3614.49	2284.93	2124.09	2518.2	3053.09	3736.25	4745.8	4756.71	2635.43	4072.96	-0.628041	0.00182693	0.035114	Csad	15	102176999	102204724	-	3831	protein_coding	cysteine sulfinic acid decarboxylase [Source:MGI Symbol;Acc:MGI:2180098]	-	3266	2007	1939	2249	3597	3952	5588	5445	59.8449	38.1319	35.5126	41.7286	50.5658	62.1993	78.9407	78.7581
ENSMUSG00000027088	299.916	364.314	322.064	348.225	374.315	535.1	490.037	462.13	333.63	465.396	-0.479885	0.00183091	0.035114	Phospho2	2	69789623	69800005	+	4335	protein_coding	phosphatase, orphan 2 [Source:MGI Symbol;Acc:MGI:1920623]	-	271	320	294	311	441	566	577	529	4.38837	5.37297	4.75856	5.0995	5.47871	7.87241	7.2035	6.76201
ENSMUSG00000034708	4623.8	5357.69	4833.16	4283.95	6184.27	5831.27	6339.9	5792.79	4774.65	6037.06	-0.338488	0.00183396	0.035114	Grn	11	102430315	102437048	+	3474	protein_coding	granulin [Source:MGI Symbol;Acc:MGI:95832]	-	4178	4706	4412	3826	7286	6168	7465	6631	84.4231	98.5997	89.1093	78.2837	112.95	107.052	116.294	105.769
ENSMUSG00000046404	338.651	206.065	220.187	212.742	395.535	335.619	347.357	386.128	244.411	366.16	-0.58313	0.00183605	0.035114	Yod1	1	130717327	130724358	+	6128	protein_coding	YOD1 deubiquitinase [Source:MGI Symbol;Acc:MGI:2442596]	-	306	181	201	190	466	355	409	442	3.5053	2.14988	2.30141	2.2039	4.09539	3.49293	3.61211	3.9968
ENSMUSG00000021635	192.566	176.465	205.946	155.638	208.802	298.748	281.113	276.929	182.654	266.398	-0.543571	0.00184519	0.0351836	Rad17	13	100617164	100651051	-	8072	protein_coding	RAD17 checkpoint clamp loader component [Source:MGI Symbol;Acc:MGI:1333807]	-	174	155	188	139	246	316	331	317	1.51318	1.39767	1.63416	1.22402	1.64128	2.36041	2.21924	2.17614
ENSMUSG00000011114	785.759	737.736	696.711	652.782	1020.24	911.372	835.695	983.665	718.247	937.744	-0.384755	0.00184619	0.0351836	Tbrg1	9	37648763	37657312	-	3901	protein_coding	transforming growth factor beta regulated gene 1 [Source:MGI Symbol;Acc:MGI:1100877]	-	710	648	636	583	1202	964	984	1126	12.7763	12.0907	11.4393	10.623	16.5942	14.8998	13.6514	15.9945
ENSMUSG00000052146	45.3748	22.7696	28.4819	24.6333	58.5663	54.8336	61.1484	53.2891	30.3149	56.9594	-0.909133	0.00191721	0.0361605	Rps10	17	27630418	27636669	-	2311	protein_coding	ribosomal protein S10 [Source:MGI Symbol;Acc:MGI:1914347]	-	41	20	26	22	69	58	72	61	1.24539	0.629918	0.789388	0.676673	1.60797	1.51324	1.68612	1.46265
ENSMUSG00000113328	13.2804	12.5233	12.05	16.7954	38.1954	23.6352	27.1771	34.0701	13.6623	30.7694	-1.17363	0.0019179	0.0361605	Gm47260	12	103412492	103415596	-	3105	TEC	predicted gene, 47260 [Source:MGI Symbol;Acc:MGI:6096093]	-	12	11	11	15	45	25	32	39	0.271295	0.25786	0.24857	0.343389	0.780512	0.485466	0.557757	0.696005
ENSMUSG00000019961	509.083	543.055	456.806	588.96	649.323	707.164	700.659	684.896	524.476	685.51	-0.386379	0.0019198	0.0361605	Tmpo	10	91147571	91181315	-	10998	protein_coding	thymopoietin [Source:MGI Symbol;Acc:MGI:106920]	-	460	477	417	526	765	748	825	784	2.93607	3.15688	2.66035	3.3996	3.74607	4.1008	4.05973	3.95013
ENSMUSG00000057858	58.6552	68.3089	52.582	54.8651	84.8788	87.9228	93.4212	103.957	58.6028	92.5451	-0.660066	0.00193228	0.0362899	Fam204a	19	60198586	60226697	-	2035	protein_coding	family with sequence similarity 204, member A [Source:MGI Symbol;Acc:MGI:1289174]	-	53	60	48	49	100	93	110	119	1.82824	2.14605	1.65498	1.71154	2.64645	2.75549	2.9254	3.24035
ENSMUSG00000046794	1221.8	1092.94	1069.17	1334.68	1266.39	2691.57	1822.56	1618.77	1179.65	1849.82	-0.648847	0.00196071	0.0366642	Ppp1r3b	8	35375739	35388139	+	6216	protein_coding	protein phosphatase 1, regulatory subunit 3B [Source:MGI Symbol;Acc:MGI:2177268]	-	1104	960	976	1192	1492	2847	2146	1853	12.4675	11.2412	11.0168	13.6308	12.9267	27.6158	18.6842	16.5186
ENSMUSG00000022858	667.342	587.456	636.461	648.304	764.758	768.615	852.681	839.522	634.891	806.394	-0.345012	0.0019944	0.0370798	Tra2b	16	22244549	22266005	-	9235	protein_coding	transformer 2 beta [Source:MGI Symbol;Acc:MGI:106016]	-	603	516	581	579	901	813	1004	961	4.58356	4.06693	4.41424	4.45654	5.25432	5.30804	5.88374	5.76628
ENSMUSG00000061132	5.53351	10.2463	4.38183	6.71817	36.4979	13.2357	13.5885	23.587	6.71996	21.7273	-1.69869	0.00201267	0.0371499	Blnk	19	40928927	40994535	-	5991	protein_coding	B cell linker [Source:MGI Symbol;Acc:MGI:96878]	-	5	9	4	6	43	14	16	27	0.058586	0.109344	0.0468466	0.0711882	0.386543	0.140899	0.144537	0.249732
ENSMUSG00000066357	56.4418	43.2623	47.1047	68.3014	73.8445	91.7044	95.1198	95.2216	53.7776	88.9726	-0.725809	0.0020154	0.0371499	Wdr6	9	108572311	108578739	-	4163	protein_coding	WD repeat domain 6 [Source:MGI Symbol;Acc:MGI:1930140]	-	51	38	43	61	87	97	112	109	0.859977	0.664402	0.724735	1.04155	1.12549	1.4049	1.45602	1.45087
ENSMUSG00000021585	462.602	462.223	529.106	638.226	631.498	744.98	734.63	759.152	523.039	717.565	-0.456034	0.00203696	0.037494	Cast	13	74692368	74808810	-	11470	protein_coding	calpastatin [Source:MGI Symbol;Acc:MGI:1098236]	-	418	406	483	570	744	788	865	869	2.55821	2.57642	2.95462	3.53238	3.49332	4.14232	4.0814	4.19823
ENSMUSG00000070871	63.082	61.478	72.3002	58.2242	72.1469	107.776	127.393	117.061	63.7711	106.094	-0.733724	0.00205777	0.0377695	Ccnyl1	1	64690455	64725644	+	3456	protein_coding	cyclin Y-like 1 [Source:MGI Symbol;Acc:MGI:2138614]	-	57	54	66	52	85	114	150	134	1.15777	1.1373	1.33995	1.06951	1.32457	1.98889	2.34895	2.14853
ENSMUSG00000029001	46.4815	58.0625	48.2001	64.9423	91.6691	93.5952	72.1891	97.8423	54.4216	88.8239	-0.706791	0.00207093	0.0379573	Fbxo44	4	148152800	148160482	-	3024	protein_coding	F-box protein 44 [Source:MGI Symbol;Acc:MGI:1354744]	-	42	51	44	58	108	99	85	112	0.974968	1.22756	1.02091	1.36333	1.9234	1.97394	1.52123	2.05232
ENSMUSG00000042506	374.065	357.483	342.878	481.469	530.492	592.77	518.063	500.568	388.974	535.473	-0.46094	0.00208626	0.038168	Usp22	11	61151785	61175055	-	4886	protein_coding	ubiquitin specific peptidase 22 [Source:MGI Symbol;Acc:MGI:2144157]	-	338	314	313	430	625	627	610	573	4.85608	4.67767	4.49478	6.25563	6.88898	7.73739	6.75668	6.49846
ENSMUSG00000045039	123.951	161.664	95.3048	122.047	228.324	161.664	181.747	207.041	125.742	194.694	-0.632225	0.00208833	0.038168	Megf8	7	25317164	25365917	+	10159	protein_coding	multiple EGF-like-domains 8 [Source:MGI Symbol;Acc:MGI:2446294]	-	112	142	87	109	269	171	214	237	0.773909	1.0174	0.600877	0.762661	1.42603	1.01491	1.14004	1.29273
ENSMUSG00000037808	158.258	128.648	120.5	139.962	159.572	242.969	201.28	214.03	136.842	204.463	-0.578246	0.00210291	0.0382872	Fam76b	9	13827716	13854987	+	4667	protein_coding	family with sequence similarity 76, member B [Source:MGI Symbol;Acc:MGI:1920076]	-	143	113	110	125	188	257	237	245	2.1509	1.76236	1.65376	1.90383	2.16944	3.32029	2.74832	2.90896
ENSMUSG00000028645	152.725	166.218	170.891	145.56	261.427	262.823	176.651	230.628	158.849	232.882	-0.551283	0.00216607	0.0393114	Slc2a1	4	119108711	119137983	+	3506	protein_coding	solute carrier family 2 (facilitated glucose transporter), member 1 [Source:MGI Symbol;Acc:MGI:95755]	-	138	146	156	130	308	278	208	264	2.76306	3.03106	3.12198	2.63565	4.73116	4.78094	3.21076	4.17255
ENSMUSG00000026380	95.1764	43.2623	52.582	96.2938	112.04	149.374	140.981	114.441	71.8286	129.209	-0.846248	0.00217704	0.0393998	Tfcp2l1	1	118627945	118685168	+	9438	protein_coding	transcription factor CP2-like 1 [Source:MGI Symbol;Acc:MGI:2444691]	CP2	86	38	48	86	132	158	166	131	0.639648	0.293061	0.356844	0.647701	0.753221	1.00939	0.951886	0.769132
ENSMUSG00000040209	86.3228	68.3089	56.9638	95.1741	117.133	130.466	112.105	123.177	76.6924	120.72	-0.654157	0.00218418	0.0394271	Zfp704	3	9427020	9610085	-	15255	protein_coding	zinc finger protein 704 [Source:MGI Symbol;Acc:MGI:2180715]	-	78	60	52	85	138	138	132	141	0.358926	0.286281	0.239171	0.396062	0.487187	0.545441	0.468294	0.512173
ENSMUSG00000040274	353.038	292.59	315.492	457.955	484.658	554.954	467.955	511.925	354.769	504.873	-0.508748	0.00218464	0.0394271	Cdk6	5	3341485	3531008	+	13989	protein_coding	cyclin-dependent kinase 6 [Source:MGI Symbol;Acc:MGI:1277162]	-	319	257	288	409	571	587	551	586	1.60076	1.33721	1.44452	2.07823	2.19825	2.53007	2.13168	2.32124
ENSMUSG00000059708	25.4542	30.739	36.1501	21.2742	48.3809	69.9601	65.3949	38.4381	28.4044	55.5435	-0.965728	0.00224473	0.0401755	Akap17b	X	36608314	36645395	-	6003	protein_coding	A kinase (PRKA) anchor protein 17B [Source:MGI Symbol;Acc:MGI:2443758]	-	23	27	33	19	57	74	77	44	0.268957	0.327378	0.385712	0.224979	0.51137	0.743266	0.694191	0.406157
ENSMUSG00000036327	112.884	81.9706	109.546	108.61	140.05	155.047	152.022	157.247	103.253	151.091	-0.548263	0.00225269	0.0402622	Qsox2	2	26208637	26237525	-	4644	protein_coding	quiescin Q6 sulfhydryl oxidase 2 [Source:MGI Symbol;Acc:MGI:2387194]	-	102	72	100	97	165	164	179	180	1.54181	1.12848	1.51086	1.48469	1.91346	2.12928	2.08602	2.14778
ENSMUSG00000107331	26.5609	19.3542	19.7182	21.2742	39.0442	45.3795	33.1221	53.2891	21.7269	42.7087	-0.97344	0.00240587	0.042472	Gm42732	5	73311364	73312560	+	1197	TEC	predicted gene 42732 [Source:MGI Symbol;Acc:MGI:5662869]	-	24	17	18	19	46	48	39	61	1.40747	1.03373	1.0551	1.12828	2.06963	2.41784	1.7633	2.82387
ENSMUSG00000038910	256.755	252.743	268.387	212.742	342.061	320.493	337.166	321.482	247.657	330.3	-0.415497	0.0024182	0.0425735	Plcl2	17	50509403	50688484	+	6626	protein_coding	phospholipase C-like 2 [Source:MGI Symbol;Acc:MGI:1352756]	-	232	222	245	190	403	339	397	368	2.45787	2.43868	2.59437	2.03825	3.27553	3.08481	3.24262	3.07755
ENSMUSG00000020694	327.584	336.99	294.678	417.646	443.067	450.959	504.475	475.234	344.225	468.434	-0.4448	0.00242261	0.0425932	Tlk2	11	105178807	105283959	+	8070	protein_coding	tousled-like kinase 2 (Arabidopsis) [Source:MGI Symbol;Acc:MGI:1346023]	-	296	296	269	373	522	477	594	544	2.57479	2.66976	2.33882	3.28542	3.48358	3.5639	3.98355	3.73538
ENSMUSG00000022856	104.03	130.925	93.1139	114.209	132.411	190.027	179.199	165.109	110.57	166.686	-0.592016	0.00242806	0.0426311	Tmem41a	16	21934326	21947552	-	1360	protein_coding	transmembrane protein 41a [Source:MGI Symbol;Acc:MGI:1913914]	-	94	115	85	102	156	201	211	189	4.8519	6.15478	4.38528	5.33111	6.17752	8.91123	8.39654	7.70074
ENSMUSG00000026409	275.569	194.68	163.223	181.391	331.027	264.714	360.946	279.55	203.716	309.059	-0.601812	0.00243213	0.0426447	Pfkfb2	1	130689182	130729253	-	7254	protein_coding	6-phosphofructo-2-kinase/fructose-2,6-biphosphatase 2 [Source:MGI Symbol;Acc:MGI:107815]	-	249	171	149	162	390	280	425	320	2.4096	1.71582	1.44121	1.58743	2.89545	2.32735	3.1708	2.44445
ENSMUSG00000036707	834.454	827.676	931.139	1111.86	943.003	1729.15	1603.45	1310.39	926.281	1396.5	-0.592128	0.00244	0.0427248	Cab39	1	85793441	85851576	+	7077	protein_coding	calcium binding protein 39 [Source:MGI Symbol;Acc:MGI:107438]	-	754	727	850	993	1111	1829	1888	1500	7.47903	7.4772	8.42727	9.9737	8.45461	15.5828	14.4381	11.745
ENSMUSG00000020888	64.1888	48.9547	52.582	47.0272	94.2154	70.9055	81.5312	99.5895	53.1882	86.5604	-0.70336	0.0024472	0.0427929	Dvl2	11	70000595	70012301	+	6298	protein_coding	dishevelled segment polarity protein 2 [Source:MGI Symbol;Acc:MGI:106613]	-	58	43	48	42	111	75	96	114	0.64647	0.496958	0.534756	0.474027	0.949181	0.718024	0.824946	1.00302
ENSMUSG00000019139	90.7496	113.848	81.0638	94.0544	106.098	186.245	140.981	182.581	94.929	153.976	-0.69713	0.00246061	0.0428537	Isyna1	8	70594373	70597290	+	2436	protein_coding	myo-inositol 1-phosphate synthase A1 [Source:MGI Symbol;Acc:MGI:1919030]	-	82	100	74	84	125	197	166	209	2.36298	2.98797	2.13143	2.45108	2.76351	4.87607	3.68797	4.75421
ENSMUSG00000038780	254.542	292.59	259.623	332.55	354.793	398.016	367.74	443.785	284.826	391.084	-0.457401	0.00246629	0.042895	Smurf1	5	144876495	144965847	-	6336	protein_coding	SMAD specific E3 ubiquitin protein ligase 1 [Source:MGI Symbol;Acc:MGI:1923038]	-	230	257	237	297	418	421	433	508	2.54821	2.95238	2.62452	3.33194	3.55295	4.00634	3.69853	4.44281
ENSMUSG00000000142	104.03	145.726	131.455	145.56	261.427	193.808	149.474	219.272	131.693	205.995	-0.645897	0.00247176	0.0429324	Axin2	11	108920349	108950783	+	5506	protein_coding	axin 2 [Source:MGI Symbol;Acc:MGI:1270862]	-	94	128	120	130	308	205	176	251	1.19844	1.69211	1.52919	1.67828	3.01261	2.24491	1.72995	2.52608
ENSMUSG00000039361	1990.96	1877.36	1967.44	2321.13	2299.37	2831.49	3137.25	2569.23	2039.22	2709.34	-0.409895	0.00249388	0.0432402	Picalm	7	90130213	90213465	+	15732	protein_coding	phosphatidylinositol binding clathrin assembly protein [Source:MGI Symbol;Acc:MGI:2385902]	-	1799	1649	1796	2073	2709	2995	3694	2941	8.02731	7.6294	8.01013	9.36638	9.27371	11.4787	12.7078	10.3591
ENSMUSG00000025991	63320	68806.4	67071.6	92093.8	85233.6	133039	106947	94397.8	72822.9	104904	-0.526605	0.00250111	0.0432402	Cps1	1	67123026	67231259	+	5555	protein_coding	carbamoyl-phosphate synthetase 1 [Source:MGI Symbol;Acc:MGI:891996]	-	57215	60437	61227	82249	100418	140721	125926	108057	723.017	791.904	773.35	1052.45	973.545	1527.41	1226.84	1077.9
ENSMUSG00000026434	1106.7	1046.26	1070.26	1299.97	1300.34	1527.78	1592.41	1458.9	1130.8	1469.86	-0.378276	0.00251726	0.0433482	Nucks1	1	131910534	131936321	+	6779	protein_coding	nuclear casein kinase and cyclin-dependent kinase substrate 1 [Source:MGI Symbol;Acc:MGI:1934811]	-	1000	919	977	1161	1532	1616	1875	1670	10.3552	9.86742	10.1122	12.1737	12.1709	14.3733	14.969	13.6509
ENSMUSG00000041219	7.74692	4.55392	7.6682	11.197	22.0685	21.7443	19.5335	19.219	7.7915	20.6413	-1.40389	0.00251825	0.0433482	Arhgap11a	2	113831492	113848661	-	5332	protein_coding	Rho GTPase activating protein 11A [Source:MGI Symbol;Acc:MGI:2444300]	-	7	4	7	10	26	23	23	22	0.0921575	0.0546039	0.0921139	0.133311	0.26261	0.260087	0.23345	0.228635
ENSMUSG00000048878	530.111	593.149	530.201	679.655	613.673	908.536	955.444	845.637	583.279	830.823	-0.510284	0.00251915	0.0433482	Hexim1	11	103116231	103119725	+	3495	protein_coding	hexamethylene bis-acetamide inducible 1 [Source:MGI Symbol;Acc:MGI:2385923]	-	479	521	484	607	723	961	1125	968	9.6208	10.8504	9.71662	12.3452	11.1409	16.5789	17.4206	15.3475
ENSMUSG00000022434	50.9083	43.2623	43.8183	30.2318	82.3324	74.6871	50.957	96.0951	42.0552	76.0179	-0.853403	0.00252254	0.0433488	Fam118a	15	85028948	85062830	+	4959	protein_coding	family with sequence similarity 118, member A [Source:MGI Symbol;Acc:MGI:1920475]	-	46	38	40	27	97	79	60	110	0.651158	0.557755	0.565957	0.387013	1.05343	0.960536	0.654808	1.22916
ENSMUSG00000026827	396.2	333.575	494.051	588.96	420.15	1014.42	922.322	764.393	453.196	780.322	-0.78366	0.00254541	0.0435977	Gpd2	2	57237635	57370719	+	6549	protein_coding	glycerol phosphate dehydrogenase 2, mitochondrial [Source:MGI Symbol;Acc:MGI:99778]	-	358	293	451	526	495	1073	1086	875	3.83735	3.25646	4.83191	5.70909	4.0706	9.87883	8.97453	7.40359
ENSMUSG00000031918	268.929	318.775	325.351	333.669	359.037	428.269	444.175	452.521	311.681	421.001	-0.433658	0.00254547	0.0435977	Mtmr2	9	13748410	13806481	+	4913	protein_coding	myotubularin related protein 2 [Source:MGI Symbol;Acc:MGI:1924366]	-	243	280	297	298	423	453	523	518	3.47202	4.14825	4.24157	4.31147	4.63684	5.55945	5.76118	5.84241
ENSMUSG00000019863	55.3351	61.478	88.732	68.3014	95.0642	128.575	107.01	106.578	68.4616	109.307	-0.673116	0.00254737	0.0435977	Qrsl1	10	43874188	43901745	-	3876	protein_coding	glutaminyl-tRNA synthase (glutamine-hydrolyzing)-like 1 [Source:MGI Symbol;Acc:MGI:1923813]	-	50	54	81	61	112	136	126	122	0.905543	1.01406	1.46629	1.11867	1.55619	2.11561	1.75932	1.74416
ENSMUSG00000021147	163.792	217.45	153.364	160.116	232.568	279.84	247.991	231.502	173.681	247.975	-0.513759	0.0025505	0.0435977	Wdr37	13	8802968	8871909	-	10936	protein_coding	WD repeat domain 37 [Source:MGI Symbol;Acc:MGI:1920393]	-	148	191	140	143	274	296	292	265	0.950005	1.27124	0.898228	0.929467	1.34934	1.63198	1.44504	1.34275
ENSMUSG00000063929	1559.34	1738.46	2163.53	2202.44	2619.36	2484.53	2414.51	2822.58	1915.94	2585.24	-0.432233	0.00256956	0.0438486	Cyp4a32	4	115600969	115621602	+	1536	protein_coding	cytochrome P450, family 4, subfamily a, polypeptide 32 [Source:MGI Symbol;Acc:MGI:3717148]	-	1409	1527	1975	1967	3086	2628	2843	3231	64.3936	72.3605	90.218	91.0268	108.201	103.161	100.171	116.561
ENSMUSG00000058672	1142.12	876.63	1049.45	876.722	1906.38	938.789	1707.91	1524.42	986.229	1519.37	-0.623645	0.00257873	0.0438486	Tubb2a	13	34074274	34078007	-	1610	protein_coding	tubulin, beta 2A class IIA [Source:MGI Symbol;Acc:MGI:107861]	-	1032	770	958	783	2246	993	2011	1745	44.9963	34.8112	41.75	34.5694	75.1298	37.1881	67.5994	60.0591
ENSMUSG00000025151	1243.93	1178.33	1409.85	1310.04	1444.64	1655.41	1825.96	1699.14	1285.54	1656.29	-0.365498	0.00260313	0.0441474	Maged1	X	94535474	94542143	-	4351	protein_coding	melanoma antigen, family D, 1 [Source:MGI Symbol;Acc:MGI:1930187]	-	1124	1035	1287	1170	1702	1751	2150	1945	18.1343	17.3143	20.7542	19.1141	21.0668	24.2649	26.7428	24.7708
ENSMUSG00000003477	3515.99	2691.37	2556.8	2848.51	3334.89	5327.37	3526.23	4664.98	2903.17	4213.37	-0.537262	0.00262195	0.0444083	Inmt	6	55170626	55175043	-	1600	protein_coding	indolethylamine N-methyltransferase [Source:MGI Symbol;Acc:MGI:102963]	-	3177	2364	2334	2544	3929	5635	4152	5340	139.386	107.543	102.352	113.019	132.248	212.351	140.441	184.94
ENSMUSG00000026028	265.609	227.696	260.719	326.951	319.993	415.979	427.19	366.035	270.244	382.299	-0.500076	0.00266442	0.0449513	Trak2	1	58900449	58973430	-	7088	protein_coding	trafficking protein, kinesin binding 2 [Source:MGI Symbol;Acc:MGI:1918077]	-	240	200	238	292	377	440	503	419	2.3769	2.05381	2.35597	2.9283	2.86448	3.74291	3.84062	3.27567
ENSMUSG00000006362	95.1764	76.2782	73.3956	77.259	101.006	147.483	129.091	117.935	80.5273	123.879	-0.619935	0.00269033	0.0453293	Cbfa2t3	8	122625141	122699109	-	8373	protein_coding	core-binding factor, runt domain, alpha subunit 2, translocated to, 3 (human) [Source:MGI Symbol;Acc:MGI:1338013]	-	86	67	67	69	119	156	152	135	0.721008	0.582435	0.56145	0.585766	0.765411	1.12337	0.98247	0.893433
ENSMUSG00000021335	142.765	122.956	138.028	148.919	156.177	214.607	232.704	202.673	138.167	201.54	-0.544076	0.00270343	0.0454142	Slc17a1	13	23867750	23895730	+	2372	protein_coding	solute carrier family 17 (sodium phosphate), member 1 [Source:MGI Symbol;Acc:MGI:103209]	-	129	108	126	133	184	227	274	232	3.81767	3.31408	3.72712	3.98559	4.17765	5.77021	6.25162	5.41979
ENSMUSG00000027550	33.2011	35.2929	24.1001	25.753	55.1712	54.8336	44.1628	57.6571	29.5868	52.9562	-0.84019	0.00270946	0.0454142	Lrrcc1	3	14533788	14572658	+	7475	protein_coding	leucine rich repeat and coiled-coil domain containing 1 [Source:MGI Symbol;Acc:MGI:1918960]	-	30	31	22	23	65	58	52	66	0.28173	0.301859	0.206504	0.218712	0.468307	0.46784	0.376486	0.489263
ENSMUSG00000025534	289.956	363.175	380.124	441.16	402.325	670.293	538.446	581.812	368.604	548.219	-0.572289	0.00271837	0.0454142	Gusb	5	129989011	130003049	-	4548	protein_coding	glucuronidase, beta [Source:MGI Symbol;Acc:MGI:95872]	-	262	319	347	394	474	709	634	666	4.04393	5.10533	5.35336	6.15789	5.61289	9.39954	7.54442	8.11453
ENSMUSG00000019917	92.963	96.7709	101.878	105.251	108.645	180.573	174.103	149.384	99.2157	153.176	-0.625527	0.00273886	0.0456124	2024-09-10	10	59141627	59221847	-	3110	protein_coding	septin 10 [Source:MGI Symbol;Acc:MGI:1918110]	-	84	85	93	94	128	191	205	171	1.89602	1.98935	2.09817	2.14844	2.21655	3.703	3.56739	3.04681
ENSMUSG00000015653	64.1888	74.0013	54.7729	72.7802	69.6006	177.736	123.995	109.199	66.4358	120.133	-0.853246	0.00275114	0.0457055	Steap2	5	5664829	5694578	-	12144	protein_coding	six transmembrane epithelial antigen of prostate 2 [Source:MGI Symbol;Acc:MGI:1921301]	-	58	65	50	65	82	188	146	125	0.335266	0.389588	0.288885	0.380459	0.363648	0.933419	0.650651	0.570371
ENSMUSG00000071866	5024.43	4090.56	3684.02	3351.25	5747.99	4288.36	6528.44	6973.89	4037.57	5884.67	-0.543516	0.00275625	0.0457254	Ppia	11	6415443	6419817	+	3508	protein_coding	peptidylprolyl isomerase A [Source:MGI Symbol;Acc:MGI:97749]	-	4540	3593	3363	2993	6772	4536	7687	7983	90.8488	74.5506	67.2643	60.6462	103.965	77.964	118.592	126.1
ENSMUSG00000025616	503.55	392.776	463.378	491.546	578.873	610.733	741.425	572.203	462.813	625.808	-0.43527	0.00284356	0.0469932	Usp16	16	87454703	87483517	+	9454	protein_coding	ubiquitin specific peptidase 16 [Source:MGI Symbol;Acc:MGI:1921362]	-	455	345	423	439	682	646	873	655	3.37846	2.65618	3.13937	3.30069	3.88506	4.12	4.99753	3.83915
ENSMUSG00000063406	4545.23	4479.92	4620.64	4163.03	5049.44	5803.85	6480.88	5289.6	4452.2	5655.94	-0.345236	0.00289299	0.0476276	Tmed5	5	108106366	108132620	-	7688	protein_coding	transmembrane p24 trafficking protein 5 [Source:MGI Symbol;Acc:MGI:1921586]	-	4107	3935	4218	3718	5949	6139	7631	6055	37.5003	37.255	38.4955	34.3758	41.6734	48.1465	53.7186	43.6426
ENSMUSG00000028556	147.191	130.925	120.5	176.912	175.699	208.935	216.567	244.606	143.882	211.452	-0.55543	0.00293102	0.0480703	Dock7	4	98936671	99120915	-	16818	protein_coding	dedicator of cytokinesis 7 [Source:MGI Symbol;Acc:MGI:1914549]	-	133	115	110	158	207	221	255	280	0.555137	0.497711	0.458918	0.667789	0.662864	0.792316	0.820583	0.922557
ENSMUSG00000031729	718.25	744.567	691.234	661.74	858.973	918.935	840.791	883.202	703.948	875.475	-0.31446	0.00293843	0.0480924	Ist1	8	109671325	109693260	-	7006	protein_coding	increased sodium tolerance 1 homolog (yeast) [Source:MGI Symbol;Acc:MGI:1919205]	-	649	654	631	591	1012	972	990	1011	6.50276	6.79456	6.31941	5.99616	7.77927	8.36521	7.64754	7.99632
ENSMUSG00000026987	232.408	187.849	194.991	229.538	283.495	305.366	271.771	279.55	211.196	285.045	-0.43207	0.0029883	0.0486505	Baz2b	2	59899363	60209839	-	17604	protein_coding	bromodomain adjacent to zinc finger domain, 2B [Source:MGI Symbol;Acc:MGI:2442782]	MBD	210	165	178	205	334	323	320	320	0.837396	0.682223	0.709457	0.827749	1.02179	1.1063	0.983774	1.00727
ENSMUSG00000079507	156.045	144.587	74.4911	116.448	151.933	219.334	180.897	323.229	122.893	218.848	-0.832612	0.00298896	0.0486505	H2-Q1	17	35320405	35325099	+	2860	protein_coding	histocompatibility 2, Q region locus 1 [Source:MGI Symbol;Acc:MGI:95928]	-	141	127	68	104	179	232	213	370	3.4608	3.23215	1.66825	2.58478	3.37066	4.89106	4.03061	7.16878
ENSMUSG00000028088	5689.56	7157.63	7328.61	8534.32	8796.83	10466.6	10729	8918.5	7177.53	9727.73	-0.438612	0.00299734	0.0487213	Fmo5	3	97628804	97655282	+	5675	protein_coding	flavin containing monooxygenase 5 [Source:MGI Symbol;Acc:MGI:1310004]	-	5141	6287	6690	7622	10364	11071	12633	10209	63.5923	80.6364	82.7137	95.4683	98.3536	117.626	120.475	99.6843
ENSMUSG00000029727	2711.42	3254.92	3072.76	3524.8	3339.98	5291.44	4280.39	4491.14	3140.97	4350.74	-0.469987	0.00300084	0.0487213	Cyp3a13	5	137892932	137921619	-	2956	protein_coding	cytochrome P450, family 3, subfamily a, polypeptide 13 [Source:MGI Symbol;Acc:MGI:88610]	-	2450	2859	2805	3148	3935	5597	5040	5141	58.1815	70.3985	66.5803	75.6984	71.6917	114.165	92.2748	96.3724
ENSMUSG00000021703	385.133	336.99	370.265	496.025	429.487	641.931	641.209	592.296	397.103	576.231	-0.536872	0.00305391	0.0492738	Serinc5	13	92611091	92711947	+	6679	protein_coding	serine incorporator 5 [Source:MGI Symbol;Acc:MGI:2444223]	-	348	296	338	443	506	679	755	678	3.65755	3.22577	3.55077	4.71464	4.08007	6.1297	6.11776	5.62507
ENSMUSG00000031134	371.852	319.913	255.242	314.634	420.15	489.721	375.383	474.361	315.41	439.904	-0.479642	0.00306462	0.0493392	Rbmx	X	57383530	57393036	-	4330	protein_coding	RNA binding motif protein, X chromosome [Source:MGI Symbol;Acc:MGI:1343044]	-	336	281	233	281	495	518	442	543	5.44721	4.72359	3.77559	4.61291	6.15667	7.21311	5.52448	6.94898
ENSMUSG00000060519	304.343	224.281	284.819	204.904	378.559	341.292	324.426	400.979	254.587	361.314	-0.504819	0.00306597	0.0493392	Tor3a	1	156653617	156674356	-	3892	protein_coding	torsin family 3, member A [Source:MGI Symbol;Acc:MGI:1353652]	-	275	197	260	183	446	361	382	459	4.96001	3.68423	4.68725	3.34222	6.1715	5.59262	5.31187	6.53505
ENSMUSG00000032377	56.4418	48.9547	42.7228	50.3863	69.6006	85.0866	84.0791	76.8761	49.6264	78.9106	-0.668566	0.00308069	0.0494592	Plscr4	9	92457373	92492456	+	3590	protein_coding	phospholipid scramblase 4 [Source:MGI Symbol;Acc:MGI:2143267]	-	51	43	39	45	82	90	99	88	0.997238	0.871822	0.762232	0.890993	1.23012	1.51157	1.49244	1.35831
ENSMUSG00000024750	1048.05	1071.31	1278.4	1138.73	1233.29	1552.36	1568.63	1602.17	1134.12	1489.11	-0.39273	0.0031047	0.0497829	Zfand5	19	21272278	21282289	+	6193	protein_coding	zinc finger, AN1-type domain 5 [Source:MGI Symbol;Acc:MGI:1278334]	-	947	941	1167	1017	1453	1642	1847	1834	10.7343	11.0597	13.2217	11.6728	12.6355	15.9865	16.1407	16.41

## Sheet: 7 Female 2B6 enriched
Additional File 7: RNA sequencing data analysis for genes enriched in hCYP2B6-Tg female mice compared to Cyp2b-null female mice. Analysis was performed as described in Materials and Methods section 2.7. RNA sequencing (RNAseq). Gene counts and normalized counts, and further detailed analyses are included. Padj was used to determine signficance.
A. DEG enriched in female hCYP2B6-Tg mice.					B. GO terms identified as significant by p-value of DEG enriched in female hCYP2B6-Tg mice.									C. KEGG pathways identified as significant by p-value of DEG enriched in female hCYP2B6-Tg mice.
	Gene	log2FoldChange	Padjusted			Category	Term	GO ID	Count	%	P-Value	Benjamini			Category	Term	Count	%	P-Value	Benjamini
	E030018B13Rik	3.23887	2.84e-23			GOTERM_BP_DIRECT	negative regulation of transcription by RNA polymerase II	GO:0000122	50	8.6	3.8e-10	1e-06			KEGG_PATHWAY	Metabolic pathways	71	12.2	4.5e-06	0.0012
	Phf11c	2.88975	5.39e-23			GOTERM_BP_DIRECT	protein phosphorylation	GO:0006468	32	5.5	4.9e-07	0.00067			KEGG_PATHWAY	Phosphatidylinositol signaling system	9	1.6	0.0031	0.36
	Cyp2b9	2.47445	9.04e-18			GOTERM_BP_DIRECT	response to unfolded protein	GO:0006986	10	1.7	1.1e-06	0.00081			KEGG_PATHWAY	Prostate cancer	9	1.6	0.004	0.36
	Il1r1	1.70595	2.54e-14			GOTERM_BP_DIRECT	circadian regulation of gene expression	GO:0032922	11	1.9	1.2e-06	0.00081			KEGG_PATHWAY	Huntington disease	17	2.9	0.0056	0.38
	Gm11827	2.35265	4.75e-12			GOTERM_BP_DIRECT	positive regulation of transcription by RNA polymerase II	GO:0045944	49	8.4	1.5e-06	0.00081			KEGG_PATHWAY	Inositol phosphate metabolism	7	1.2	0.01	0.48
	mt-Nd5	0.813272	1.68e-11			GOTERM_BP_DIRECT	regulation of transcription by RNA polymerase II	GO:0006357	54	9.3	3.8e-06	0.0017			KEGG_PATHWAY	Circadian rhythm	5	0.9	0.011	0.48
	Gm48199	2.40567	3.31e-11			GOTERM_BP_DIRECT	negative regulation of DNA-templated transcription	GO:0045892	31	5.3	5.2e-06	0.002			KEGG_PATHWAY	Retinol metabolism	8	1.4	0.015	0.51
	Setdb2	2.35248	6.36e-11			GOTERM_BP_DIRECT	phosphorylation	GO:0016310	31	5.3	1e-05	0.0035			KEGG_PATHWAY	EGFR tyrosine kinase inhibitor resistance	7	1.2	0.016	0.51
	Fmo2	1.20205	6.36e-11			GOTERM_BP_DIRECT	lipid metabolic process	GO:0006629	32	5.5	1.8e-05	0.0052			KEGG_PATHWAY	mTOR signaling pathway	10	1.7	0.02	0.51
	Cyp7a1	1.1081	8.73e-10			GOTERM_BP_DIRECT	chromatin organization	GO:0006325	22	3.8	1.9e-05	0.0052			KEGG_PATHWAY	Pathways of neurodegeneration - multiple diseases	21	3.6	0.021	0.51
	Slc17a3	1.24463	3.22e-09			GOTERM_BP_DIRECT	cellular response to glucose stimulus	GO:0071333	10	1.7	3e-05	0.0074			KEGG_PATHWAY	Glycerolipid metabolism	6	1	0.022	0.51
	Fam214a	1.13719	8.86e-09			GOTERM_BP_DIRECT	negative regulation of cell migration	GO:0030336	12	2.1	8.8e-05	0.02			KEGG_PATHWAY	Nicotinate and nicotinamide metabolism	5	0.9	0.023	0.51
	Apoa4	1.43137	3.5e-08			GOTERM_BP_DIRECT	electron transport coupled proton transport	GO:0015990	4	0.7	0.00011	0.024			KEGG_PATHWAY	Aminoacyl-tRNA biosynthesis	6	1	0.026	0.51
	Ivns1abp	0.84705	6.58e-08			GOTERM_BP_DIRECT	rhythmic process	GO:0048511	12	2.1	0.00013	0.025			KEGG_PATHWAY	Alcoholic liver disease	9	1.6	0.028	0.51
	1810053B23Rik	1.14289	6.94e-08			GOTERM_BP_DIRECT	negative regulation of epithelial cell proliferation	GO:0050680	9	1.6	0.00015	0.027			KEGG_PATHWAY	Oxidative phosphorylation	9	1.6	0.028	0.51
	Rnf144b	0.943594	6.98e-08			GOTERM_BP_DIRECT	cellular response to insulin stimulus	GO:0032869	10	1.7	0.00016	0.028			KEGG_PATHWAY	Protein processing in endoplasmic reticulum	10	1.7	0.035	0.57
	Snai2	1.42762	1.11e-07			GOTERM_BP_DIRECT	positive regulation of DNA-templated transcription	GO:0045893	28	4.8	0.00038	0.062			KEGG_PATHWAY	Fluid shear stress and atherosclerosis	9	1.6	0.036	0.57
	Tef	1.11461	1.55e-07			GOTERM_BP_DIRECT	chaperone-mediated protein folding	GO:0061077	6	1	0.00052	0.076			KEGG_PATHWAY	Glycerophospholipid metabolism	7	1.2	0.039	0.59
	Lpin1	1.52808	1.99e-07			GOTERM_BP_DIRECT	neural tube development	GO:0021915	7	1.2	0.00053	0.076			KEGG_PATHWAY	MAPK signaling pathway	14	2.4	0.043	0.61
	Fam13a	1.32338	1.99e-07			GOTERM_BP_DIRECT	xenobiotic metabolic process	GO:0006805	9	1.6	0.00072	0.098			KEGG_PATHWAY	Rap1 signaling pathway	11	1.9	0.047	0.61
	Treh	2.28645	2.44e-07			GOTERM_BP_DIRECT	response to xenobiotic stimulus	GO:0009410	16	2.8	0.00075	0.098			KEGG_PATHWAY	Prion disease	13	2.2	0.047	0.61
	Aox1	1.24285	2.99e-07			GOTERM_BP_DIRECT	glucose homeostasis	GO:0042593	11	1.9	0.00096	0.12
	Rarres1	1.34436	2.99e-07			GOTERM_BP_DIRECT	positive regulation of MAP kinase activity	GO:0043406	7	1.2	0.00099	0.12
	Mindy2	1.24761	3.07e-07			GOTERM_BP_DIRECT	proton motive force-driven mitochondrial ATP synthesis	GO:0042776	7	1.2	0.0011	0.12
	Stard13	1.13832	3.3e-07			GOTERM_BP_DIRECT	pigmentation	GO:0043473	6	1	0.0013	0.14
	Pitpnc1	0.841824	4.15e-07			GOTERM_BP_DIRECT	negative regulation of keratinocyte proliferation	GO:0010839	5	0.9	0.0014	0.14
	Per2	1.30559	4.17e-07			GOTERM_BP_DIRECT	mitochondrial electron transport, NADH to ubiquinone	GO:0006120	5	0.9	0.0014	0.14
	mt-Nd2	0.770292	6.21e-07			GOTERM_BP_DIRECT	positive regulation of endothelial cell chemotaxis	GO:2001028	4	0.7	0.0019	0.18
	Cyp2d37-ps	1.31672	7.56e-07			GOTERM_BP_DIRECT	protein ubiquitination	GO:0016567	19	3.3	0.0019	0.18
	Ttc41	1.60129	8.85e-07			GOTERM_BP_DIRECT	translational elongation	GO:0006414	6	1	0.0021	0.19
	Slc10a2	1.13302	9.17e-07			GOTERM_BP_DIRECT	aerobic respiration	GO:0009060	7	1.2	0.0021	0.19
	Zbtb40	1.44088	9.25e-07			GOTERM_BP_DIRECT	positive regulation of phosphatidylinositol 3-kinase/protein kinase B signal transduction	GO:0051897	12	2.1	0.0023	0.19
	Chd9	0.937649	1.09e-06			GOTERM_BP_DIRECT	cellular response to amino acid starvation	GO:0034198	6	1	0.0023	0.19
	Lcn2	1.54915	1.72e-06			GOTERM_BP_DIRECT	muscle organ development	GO:0007517	7	1.2	0.0026	0.21
	Tmprss2	1.03513	1.83e-06			GOTERM_BP_DIRECT	fat cell differentiation	GO:0045444	8	1.4	0.0026	0.21
	Rictor	1.02621	2.28e-06			GOTERM_BP_DIRECT	autophagy	GO:0006914	12	2.1	0.0027	0.21
	Plekha5	0.834372	2.94e-06			GOTERM_BP_DIRECT	neural tube closure	GO:0001843	8	1.4	0.0028	0.21
	E230001N04Rik	1.93393	5.23e-06			GOTERM_BP_DIRECT	regulation of GTPase activity	GO:0043087	7	1.2	0.0036	0.26
	Ifi207	1.21855	5.42e-06			GOTERM_BP_DIRECT	positive regulation of endothelial cell proliferation	GO:0001938	7	1.2	0.0038	0.27
	Mtss1	1.06158	5.98e-06			GOTERM_BP_DIRECT	Golgi organization	GO:0007030	8	1.4	0.004	0.27
	Rab4a	0.739767	7.67e-06			GOTERM_BP_DIRECT	cell population proliferation	GO:0008283	14	2.4	0.004	0.27
	Rapgef4os2	1.95958	1.12e-05			GOTERM_BP_DIRECT	cell cycle	GO:0007049	23	4	0.0043	0.27
	Lyve1	1.35055	1.27e-05			GOTERM_BP_DIRECT	peptidyl-tyrosine phosphorylation	GO:0018108	7	1.2	0.0046	0.27
	Shroom2	0.846916	1.66e-05			GOTERM_BP_DIRECT	positive regulation of smooth muscle cell proliferation	GO:0048661	7	1.2	0.0046	0.27
	Fam107a	2.85101	2.56e-05			GOTERM_BP_DIRECT	positive regulation of reactive oxygen species biosynthetic process	GO:1903428	4	0.7	0.0047	0.27
	Mrs2	0.702119	2.68e-05			GOTERM_BP_DIRECT	positive regulation of cell size	GO:0045793	4	0.7	0.0047	0.27
	Peg3	1.38288	2.99e-05			GOTERM_BP_DIRECT	DNA damage response, signal transduction by p53 class mediator	GO:0030330	4	0.7	0.0047	0.27
	Slc37a4	0.621623	3.13e-05			GOTERM_BP_DIRECT	regulation of steroid metabolic process	GO:0019218	3	0.5	0.0047	0.27
	Dgkh	1.21855	3.13e-05			GOTERM_BP_DIRECT	cellular response to starvation	GO:0009267	7	1.2	0.0048	0.27
	Fnip2	1.01594	3.37e-05			GOTERM_BP_DIRECT	apoptotic process	GO:0006915	23	4	0.0049	0.27
	Hspb1	1.38106	3.54e-05			GOTERM_BP_DIRECT	epithelial cell proliferation	GO:0050673	7	1.2	0.006	0.31
	Hjurp	0.998147	4.24e-05			GOTERM_BP_DIRECT	regulation of fat cell differentiation	GO:0045598	4	0.7	0.0062	0.31
	mt-Nd6	0.731602	4.37e-05			GOTERM_BP_DIRECT	metabolic process	GO:0008152	11	1.9	0.0065	0.31
	Nrbp2	0.955635	4.58e-05			GOTERM_BP_DIRECT	response to salt	GO:1902074	3	0.5	0.0065	0.31
	Ptch1	0.954962	4.58e-05			GOTERM_BP_DIRECT	negative regulation of protein targeting to membrane	GO:0090315	3	0.5	0.0065	0.31
	Etfbkmt	0.869545	5.19e-05			GOTERM_BP_DIRECT	ATP synthesis coupled electron transport	GO:0042773	3	0.5	0.0065	0.31
	Hecw2	1.4673	5.42e-05			GOTERM_BP_DIRECT	kidney development	GO:0001822	10	1.7	0.0065	0.31
	Cyp39a1	0.881944	7.07e-05			GOTERM_BP_DIRECT	positive regulation of gene expression	GO:0010628	21	3.6	0.007	0.33
	Crebrf	1.17316	7.07e-05			GOTERM_BP_DIRECT	phosphatidylinositol 3-kinase/protein kinase B signal transduction	GO:0043491	7	1.2	0.0071	0.33
	Ahr	0.788269	7.07e-05			GOTERM_BP_DIRECT	cytoskeleton organization	GO:0007010	8	1.4	0.0073	0.34
	Map2k6	1.49554	7.07e-05			GOTERM_BP_DIRECT	response to starvation	GO:0042594	5	0.9	0.0076	0.34
	Ugt1a6a	1.08418	7.07e-05			GOTERM_BP_DIRECT	positive regulation of protein localization to nucleus	GO:1900182	5	0.9	0.0076	0.34
	Gpx3	1.32874	8.78e-05			GOTERM_BP_DIRECT	bone development	GO:0060348	7	1.2	0.0078	0.34
	mt-Co1	0.664114	9.25e-05			GOTERM_BP_DIRECT	regulation of cell migration	GO:0030334	8	1.4	0.008	0.34
	Hp	0.82055	9.25e-05			GOTERM_BP_DIRECT	angiogenesis	GO:0001525	13	2.2	0.008	0.34
	Sgms1	0.883297	9.41e-05			GOTERM_BP_DIRECT	positive regulation of lipid biosynthetic process	GO:0046889	4	0.7	0.0081	0.34
	Lyst	0.800715	0.000125363			GOTERM_BP_DIRECT	negative regulation of protein kinase activity	GO:0006469	6	1	0.0084	0.34
	Grem2	1.50879	0.000129679			GOTERM_BP_DIRECT	lauric acid metabolic process	GO:0048252	3	0.5	0.0086	0.34
	Plcb4	1.22998	0.00013781			GOTERM_BP_DIRECT	forebrain development	GO:0030900	7	1.2	0.0086	0.34
	Map3k6	1.55876	0.000151553			GOTERM_BP_DIRECT	positive regulation of vascular associated smooth muscle cell proliferation	GO:1904707	5	0.9	0.0089	0.35
	Frmd4b	0.749064	0.000153198			GOTERM_BP_DIRECT	cellular response to glucose starvation	GO:0042149	5	0.9	0.0096	0.37
	Adgrf5	1.08921	0.000156116			GOTERM_BP_DIRECT	cellular response to cholesterol	GO:0071397	4	0.7	0.01	0.39
	Ip6k2	0.924772	0.000178365			GOTERM_BP_DIRECT	regulation of cell cycle	GO:0051726	11	1.9	0.011	0.4
	Aacs	0.940578	0.000205162			GOTERM_BP_DIRECT	atrial septum development	GO:0003283	3	0.5	0.011	0.4
	Exoc1	0.72537	0.000248811			GOTERM_BP_DIRECT	IMP salvage	GO:0032264	3	0.5	0.011	0.4
	Mast3	0.889761	0.000275741			GOTERM_BP_DIRECT	negative regulation of peptidyl-serine phosphorylation	GO:0033137	4	0.7	0.011	0.4
	Prkch	1.16909	0.00027721			GOTERM_BP_DIRECT	centriole replication	GO:0007099	4	0.7	0.011	0.4
	Zfp760	1.39637	0.000278157			GOTERM_BP_DIRECT	negative regulation of actin filament polymerization	GO:0030837	4	0.7	0.011	0.4
	Ncoa3	0.681698	0.000318638			GOTERM_BP_DIRECT	steroid metabolic process	GO:0008202	8	1.4	0.012	0.41
	Ick	0.823585	0.000335516			GOTERM_BP_DIRECT	extrinsic apoptotic signaling pathway in absence of ligand	GO:0097192	5	0.9	0.012	0.41
	N4bp2l1	0.707119	0.000335516			GOTERM_BP_DIRECT	fatty acid metabolic process	GO:0006631	10	1.7	0.013	0.43
	Flt1	1.09167	0.000346777			GOTERM_BP_DIRECT	cytoplasmic microtubule organization	GO:0031122	5	0.9	0.013	0.43
	Gm26584	1.55583	0.000350595			GOTERM_BP_DIRECT	cholesterol homeostasis	GO:0042632	7	1.2	0.013	0.43
	Cipc	0.749569	0.000364002			GOTERM_BP_DIRECT	icosanoid biosynthetic process	GO:0046456	3	0.5	0.013	0.44
	Eif4g3	0.697876	0.000369129			GOTERM_BP_DIRECT	intracellular signal transduction	GO:0035556	16	2.8	0.014	0.44
	Zeb1	0.820154	0.000369228			GOTERM_BP_DIRECT	actin cytoskeleton organization	GO:0030036	11	1.9	0.014	0.44
	Sdf2l1	1.09155	0.000371131			GOTERM_BP_DIRECT	cellular response to hydrogen peroxide	GO:0070301	6	1	0.014	0.44
	Adarb1	0.941353	0.000371369			GOTERM_BP_DIRECT	MAPK cascade	GO:0000165	7	1.2	0.014	0.44
	Smad9	0.974709	0.000371369			GOTERM_BP_DIRECT	phosphatidylinositol dephosphorylation	GO:0046856	4	0.7	0.015	0.47
	Hspa4l	0.730576	0.000392535			GOTERM_BP_DIRECT	mitophagy	GO:0000423	4	0.7	0.015	0.47
	Gm16731	2.75423	0.000394142			GOTERM_BP_DIRECT	DNA repair	GO:0006281	15	2.6	0.016	0.49
	Cyp2d38-ps	1.02075	0.000415275			GOTERM_BP_DIRECT	axonogenesis involved in innervation	GO:0060385	3	0.5	0.016	0.49
	Mycbp2	0.659032	0.000418338			GOTERM_BP_DIRECT	regulation of gene expression	GO:0010468	16	2.8	0.017	0.49
	Blm	1.20697	0.00043324			GOTERM_BP_DIRECT	inner ear receptor cell stereocilium organization	GO:0060122	4	0.7	0.017	0.49
	Cd93	1.06507	0.000435821			GOTERM_BP_DIRECT	endocytosis	GO:0006897	10	1.7	0.017	0.49
	Dapk2	1.12259	0.000456091			GOTERM_BP_DIRECT	positive regulation of MAPK cascade	GO:0043410	10	1.7	0.019	0.53
	Gm15408	1.45042	0.000484896			GOTERM_BP_DIRECT	myeloid cell apoptotic process	GO:0033028	3	0.5	0.019	0.53
	Mdm2	0.636349	0.000524393			GOTERM_BP_DIRECT	negative regulation of fatty acid oxidation	GO:0046322	3	0.5	0.019	0.53
	Sesn2	1.08244	0.000529931			GOTERM_BP_DIRECT	phosphate ion transport	GO:0006817	3	0.5	0.019	0.53
	Piga	0.92944	0.00055574			GOTERM_BP_DIRECT	cellular oxidant detoxification	GO:0098869	3	0.5	0.019	0.53
	Sesn1	0.866829	0.000608193			GOTERM_BP_DIRECT	protein folding	GO:0006457	7	1.2	0.02	0.55
	Il15ra	0.738585	0.000627585			GOTERM_BP_DIRECT	regulation of protein localization	GO:0032880	7	1.2	0.021	0.56
	Cep85	0.990513	0.000652668			GOTERM_BP_DIRECT	response to interleukin-1	GO:0070555	4	0.7	0.022	0.57
	Creld2	0.829563	0.000694639			GOTERM_BP_DIRECT	positive regulation of telomerase activity	GO:0051973	4	0.7	0.022	0.57
	mt-Ts2	1.92401	0.000759577			GOTERM_BP_DIRECT	regulation of cell population proliferation	GO:0042127	9	1.6	0.022	0.57
	Ubr2	0.553481	0.000775379			GOTERM_BP_DIRECT	negative regulation of protein ubiquitination	GO:0031397	5	0.9	0.022	0.57
	Slc17a4	0.632655	0.000785468			GOTERM_BP_DIRECT	cellular response to L-leucine	GO:0071233	3	0.5	0.023	0.57
	Slc19a2	0.745042	0.000785468			GOTERM_BP_DIRECT	fatty acid catabolic process	GO:0009062	3	0.5	0.023	0.57
	Zbtb45	0.968831	0.000791269			GOTERM_BP_DIRECT	activation of GTPase activity	GO:0090630	6	1	0.023	0.58
	Ankhd1	0.666735	0.000791269			GOTERM_BP_DIRECT	cellular response to glucocorticoid stimulus	GO:0071385	4	0.7	0.024	0.59
	Arhgap42	0.636647	0.00079891			GOTERM_BP_DIRECT	spermatogenesis	GO:0007283	18	3.1	0.024	0.59
	Foxq1	1.18389	0.000805179			GOTERM_BP_DIRECT	fibroblast growth factor receptor signaling pathway	GO:0008543	5	0.9	0.025	0.61
	Hprt	0.493748	0.000870451			GOTERM_BP_DIRECT	protein catabolic process	GO:0030163	7	1.2	0.025	0.61
	Acaca	0.605136	0.000938498			GOTERM_BP_DIRECT	keratinocyte proliferation	GO:0043616	4	0.7	0.025	0.61
	Smc5	0.690778	0.000942163			GOTERM_BP_DIRECT	phosphate ion transmembrane transport	GO:0035435	3	0.5	0.026	0.61
	Cyp4a10	0.644761	0.000991399			GOTERM_BP_DIRECT	positive regulation of viral entry into host cell	GO:0046598	3	0.5	0.026	0.61
	Cab39l	0.713066	0.000991514			GOTERM_BP_DIRECT	phosphatidylinositol metabolic process	GO:0046488	4	0.7	0.027	0.64
	Nr1d1	1.11928	0.00103578			GOTERM_BP_DIRECT	cellular response to nutrient levels	GO:0031669	4	0.7	0.027	0.64
	Lgr5	1.28388	0.00106675			GOTERM_BP_DIRECT	positive regulation of cell migration	GO:0030335	11	1.9	0.028	0.65
	Ero1lb	0.669592	0.00108193			GOTERM_BP_DIRECT	cell differentiation	GO:0030154	28	4.8	0.029	0.65
	Ndufs7	0.521239	0.00113319			GOTERM_BP_DIRECT	positive regulation of neutrophil chemotaxis	GO:0090023	4	0.7	0.029	0.66
	Frmd8	0.705039	0.00116843			GOTERM_BP_DIRECT	negative regulation of protein processing	GO:0010955	3	0.5	0.03	0.66
	Plekhg1	1.14608	0.00118852			GOTERM_BP_DIRECT	endothelial cell morphogenesis	GO:0001886	3	0.5	0.03	0.66
	Manf	0.722596	0.00118852			GOTERM_BP_DIRECT	semaphorin-plexin signaling pathway involved in axon guidance	GO:1902287	3	0.5	0.03	0.66
	Trim24	0.549866	0.00130861			GOTERM_BP_DIRECT	response to activity	GO:0014823	5	0.9	0.031	0.66
	Gm32063	1.09055	0.00131007			GOTERM_BP_DIRECT	regulation of DNA-templated transcription	GO:0006355	35	6	0.031	0.66
	Cfap20	0.619204	0.00131425			GOTERM_BP_DIRECT	positive regulation of excitatory postsynaptic potential	GO:2000463	4	0.7	0.031	0.66
	E430024I08Rik	1.15059	0.00132268			GOTERM_BP_DIRECT	blood vessel morphogenesis	GO:0048514	4	0.7	0.031	0.66
	Cyp26b1	1.37398	0.001324			GOTERM_BP_DIRECT	cochlea development	GO:0090102	4	0.7	0.031	0.66
	Herpud1	0.906551	0.00132601			GOTERM_BP_DIRECT	double-strand break repair via homologous recombination	GO:0000724	6	1	0.032	0.66
	R3hdm1	0.615659	0.00133172			GOTERM_BP_DIRECT	positive regulation of neuron apoptotic process	GO:0043525	6	1	0.032	0.66
	Acnat2	0.475406	0.00138735			GOTERM_BP_DIRECT	negative regulation of cell growth	GO:0030308	7	1.2	0.033	0.66
	Amotl1	0.777342	0.00138822			GOTERM_BP_DIRECT	ubiquitin-dependent protein catabolic process	GO:0006511	10	1.7	0.033	0.66
	Psmd14	0.498228	0.00139707			GOTERM_BP_DIRECT	regulation of establishment of cell polarity	GO:2000114	3	0.5	0.033	0.66
	4833420G17Rik	0.635813	0.00146485			GOTERM_BP_DIRECT	cardiac septum morphogenesis	GO:0060411	3	0.5	0.033	0.66
	Trib3	1.00936	0.00147063			GOTERM_BP_DIRECT	regulation of gluconeogenesis	GO:0006111	3	0.5	0.033	0.66
	Alg12	0.77243	0.0014738			GOTERM_BP_DIRECT	multicellular organism growth	GO:0035264	8	1.4	0.033	0.66
	Itgb3	0.797284	0.00153233			GOTERM_BP_DIRECT	negative regulation of smoothened signaling pathway	GO:0045879	4	0.7	0.034	0.66
	Ttll4	0.782793	0.00156305			GOTERM_BP_DIRECT	acute-phase response	GO:0006953	4	0.7	0.034	0.66
	Cecr2	1.09659	0.00164024			GOTERM_BP_DIRECT	energy homeostasis	GO:0097009	6	1	0.035	0.68
	Sf3b1	0.537328	0.00170343			GOTERM_BP_DIRECT	endothelial cell migration	GO:0043542	4	0.7	0.036	0.7
	Gm4950	1.43872	0.00170582			GOTERM_BP_DIRECT	substantia nigra development	GO:0021762	2	0.3	0.036	0.7
	Med12	0.626829	0.00170948			GOTERM_BP_DIRECT	peptidyl-serine phosphorylation	GO:0018105	8	1.4	0.036	0.7
	Hsd17b10	0.505094	0.00184028			GOTERM_BP_DIRECT	positive regulation of cold-induced thermogenesis	GO:0120162	6	1	0.037	0.7
	Slc25a37	0.737376	0.00184028			GOTERM_BP_DIRECT	alpha-beta T cell differentiation	GO:0046632	3	0.5	0.037	0.7
	Gm47469	1.51411	0.00186158			GOTERM_BP_DIRECT	centrosome duplication	GO:0051298	3	0.5	0.037	0.7
	Nrg4	1.03426	0.00192465			GOTERM_BP_DIRECT	hormone-mediated signaling pathway	GO:0009755	4	0.7	0.038	0.71
	Gm27252	0.97582	0.00193344			GOTERM_BP_DIRECT	positive regulation of cell population proliferation	GO:0008284	19	3.3	0.039	0.73
	Styx	0.910041	0.00203681			GOTERM_BP_DIRECT	platelet-derived growth factor receptor signaling pathway	GO:0048008	4	0.7	0.041	0.74
	Vmp1	0.613792	0.00207738			GOTERM_BP_DIRECT	DNA damage response	GO:0006974	17	2.9	0.041	0.74
	Gskip	0.810899	0.00226768			GOTERM_BP_DIRECT	response to estradiol	GO:0032355	6	1	0.041	0.74
	Tbc1d24	0.716681	0.00229808			GOTERM_BP_DIRECT	spliceosomal complex assembly	GO:0000245	3	0.5	0.042	0.74
	Mlxip	0.609888	0.00231967			GOTERM_BP_DIRECT	bile acid biosynthetic process	GO:0006699	3	0.5	0.042	0.74
	Ift172	0.664022	0.00237465			GOTERM_BP_DIRECT	regulation of mRNA splicing, via spliceosome	GO:0048024	3	0.5	0.042	0.74
	Gm43314	1.99628	0.00237465			GOTERM_BP_DIRECT	animal organ development	GO:0048513	4	0.7	0.043	0.76
	Ccdc17	0.930229	0.00256533			GOTERM_BP_DIRECT	axon extension	GO:0048675	4	0.7	0.043	0.76
	Uimc1	0.989775	0.00258726			GOTERM_BP_DIRECT	response to heat	GO:0009408	4	0.7	0.046	0.78
	Sel1l3	0.710203	0.0025985			GOTERM_BP_DIRECT	female pregnancy	GO:0007565	6	1	0.046	0.78
	Zcchc7	0.851978	0.00268135			GOTERM_BP_DIRECT	negative regulation of cilium assembly	GO:1902018	3	0.5	0.046	0.78
	Pde4c	0.899428	0.00268135			GOTERM_BP_DIRECT	telomere maintenance via telomerase	GO:0007004	3	0.5	0.046	0.78
	Fbxo32	1.20562	0.00268135			GOTERM_BP_DIRECT	protein kinase C signaling	GO:0070528	3	0.5	0.046	0.78
	Mllt10	0.639384	0.00272503			GOTERM_BP_DIRECT	embryo development ending in birth or egg hatching	GO:0009792	3	0.5	0.046	0.78
	Gm28439	1.04718	0.00272503			GOTERM_BP_DIRECT	cellular response to hypoxia	GO:0071456	7	1.2	0.047	0.79
	Map4k3	0.539149	0.002791			GOTERM_BP_DIRECT	positive regulation of blood vessel endothelial cell migration	GO:0043536	4	0.7	0.048	0.81
	Thbd	1.38321	0.00291558			GOTERM_BP_DIRECT	liver development	GO:0001889	6	1	0.049	0.81
	Ctla2a	1.19097	0.00293238
	Cnppd1	0.500315	0.00306006
	Hip1	0.865763	0.00313927
	Acap2	0.692973	0.0032144
	Baz2b	0.638657	0.0032144
	Ulk1	0.630689	0.00321506
	9830144P21Rik	1.21401	0.00323662
	Phf21a	0.704665	0.00323709		D. Revigo visualization of GO terms.
	Adamtsl2	1.0278	0.00324513
	Churc1	0.559357	0.00324513
	Zmym6	1.04096	0.00333752
	Zfp236	0.663539	0.00336531
	2010111I01Rik	0.701439	0.00343145
	Idua	0.730548	0.00343145
	Heatr6	0.641794	0.00347497
	Tkfc	0.612684	0.00350114
	Gbp11	1.18236	0.00351911
	Pidd1	1.36353	0.00357254
	Foxo3	0.761186	0.00360875
	Sult1d1	0.659145	0.00361653
	Ankrd12	0.808055	0.00366588
	Maff	1.48396	0.00366588
	Kmt2c	0.708373	0.00366588
	Gm13340	1.0401	0.00389827
	Slc35e3	0.775952	0.00390549
	B930025P03Rik	1.00733	0.00391185
	BC049987	1.25883	0.00391194
	Slc35b1	0.557006	0.00396202
	Herc2	0.57083	0.0041629
	Nr1d2	0.795018	0.00417042
	Mcc	0.835848	0.0041709
	Gm15502	1.40293	0.00422684
	Klhl3	0.722035	0.00432845
	Txlng	0.973034	0.00436913
	Fndc3a	0.610054	0.00441338
	Slc16a12	0.638046	0.00441672
	Gramd1c	0.638697	0.00446244
	Glyat	0.41028	0.00449153
	Ccdc120	1.16375	0.00449153
	Atg14	0.76162	0.00449153
	Slc17a1	0.594185	0.00458081
	Osmr	1.21308	0.00478446
	Atrx	0.595428	0.00478446
	Usp3	0.625362	0.00478865
	Cyb5r1	0.826852	0.00488436
	Kat6b	0.708396	0.00491907
	Gm13339	2.21797	0.00494427
	Chac1	2.15082	0.00513293
	Mdm4	0.789323	0.00514108
	Rnf169	0.462569	0.00522364
	Rorc	0.650689	0.00524402
	Cdk8	0.516619	0.00531259
	mt-Atp6	1.9861	0.00548288
	Dopey2	0.653377	0.00548288
	Kcnn2	0.529651	0.00557758
	Derl3	3.86082	0.00564571
	Arhgap31	0.931595	0.0057944
	Tnrc6a	0.7973	0.00596613
	Atp2b4	1.05448	0.00596613
	Paxbp1	0.726546	0.00604349
	Cpeb1	1.1369	0.00605411
	Wdfy1	0.854476	0.00617599
	Lman2l	0.692862	0.00625281
	Tcf7l2	0.613437	0.00635282
	Zfp39	0.896822	0.00641024
	Abcd4	0.573904	0.00641866
	Fam120b	0.575795	0.00654894
	Atp6v1c1	0.530152	0.00659602
	Osbpl8	0.67281	0.00659602
	Zfp28	1.54911	0.00664648
	Tent5c	0.880479	0.00672058
	Zfyve1	0.650562	0.0068456
	Mfsd4b3	0.58565	0.0068456
	Mterf3	0.670033	0.0068456
	Trp53inp1	0.637958	0.00688803
	Zc3h7a	0.744512	0.00704221
	Kank1	0.700119	0.00704891
	Tubgcp3	0.512602	0.0070815
	Golph3l	0.926074	0.00713987
	Polr3a	0.598693	0.00714906
	Mup13	1.28427	0.00714906
	Dclre1a	0.704177	0.00716991
	Mbip	0.944645	0.00719184
	Fkbp5	0.701939	0.00721754
	Zfp446	0.895958	0.00725095
	Uchl3	0.565512	0.00736859
	Nr6a1	0.725959	0.00741936
	Nphp3	0.698461	0.0075124
	Ccnt2	0.641408	0.0075124
	Jam2	1.14469	0.0075124
	Mprip	0.65879	0.00758635
	mt-Tw	1.70456	0.00761555
	Asnsd1	0.856807	0.00775832
	Plxnb1	0.61017	0.00788365
	Fam193b	0.938132	0.00788365
	Sirt4	0.711719	0.00790174
	Adprm	0.74634	0.00799644
	Ncapd3	0.746239	0.00799644
	Sec24b	0.529268	0.00799644
	Zfp385b	0.691911	0.00800249
	Eif2d	0.483257	0.00811875
	Slc25a27	1.01795	0.00811875
	Fhl1	0.675479	0.00851475
	Gm43936	1.90217	0.00851475
	Larp4b	0.47253	0.00853632
	mt-Tr	1.67543	0.00857635
	Fgfr1	1.07624	0.00860195
	Bach1	0.698925	0.00874938
	Inpp5b	0.460931	0.00891563
	Gin1	0.632394	0.00893678
	mt-Nd4l	1.06373	0.00906575
	Irf2	0.556685	0.00919387
	Pitpnm2	0.732111	0.00928384
	Zmynd8	0.511553	0.00952444
	Tbcb	0.575129	0.00970256
	Plxna2	0.803077	0.00970256
	Per3	1.34457	0.00984451
	Snx32	1.09409	0.0099129
	C730036E19Rik	1.41564	0.0100033
	Arhgap32	0.661769	0.0100033
	Srgap2	0.655279	0.0101379
	Sh3tc1	0.750174	0.0103023
	Kcnb1	0.907522	0.0103311
	Hsph1	0.568191	0.0104301
	Gm5617	0.47672	0.0104814
	Pla2g7	0.852563	0.0110161
	A330093E20Rik	1.658	0.011147
	Lpin2	0.548035	0.0111473
	Secisbp2	0.484799	0.0111673
	Erbb3	0.626876	0.0112146
	C730027H18Rik	0.867082	0.0113157
	Vnn1	0.583841	0.0113719
	Son	0.486881	0.0115147
	Mfsd4b4	0.986775	0.011552
	B3gntl1	1.10029	0.011689
	Npr2	0.711401	0.011689
	Tbc1d2b	0.456752	0.01199
	Gapvd1	0.398365	0.0122287
	Pxylp1	0.764566	0.0122287
	Clec9a	1.08908	0.0122287
	Ehmt1	0.4729	0.0123144
	Rabggta	0.501728	0.0123842
	Gm7072	0.69102	0.0123842
	Cntnap1	0.957351	0.0124159
	Snapc3	0.822651	0.0124159
	Dab2	0.79252	0.0124159
	Inhbb	1.18936	0.0124302
	Gm15535	1.4458	0.0124382
	Gm21781	0.988877	0.0124382
	Pnp	0.641922	0.0124739
	Slc38a2	0.510309	0.0124739
	Gm46430	0.906929	0.0124739
	Catsper2	0.900481	0.0124739
	Inpp4a	0.62066	0.0126131
	Gm45838	0.778589	0.0127185
	Zfhx3	0.798225	0.0128615
	Tpt1-ps3	0.5889	0.0128787
	Ubn2	0.468512	0.0129315
	Raph1	0.523739	0.0130788
	Kank3	0.880218	0.0131994
	Hltf	0.606739	0.0133215
	Ppp1r21	0.514914	0.0133789
	Plcxd2	0.838333	0.0134418
	Pdgfa	0.823362	0.0135465
	Asxl2	0.557652	0.0136195
	Hspa8	0.491911	0.0136855
	Zfand4	0.673868	0.0137998
	Stab1	0.598519	0.0138767
	Zfyve26	0.506862	0.0139534
	AC149090.1	0.725921	0.0140233
	Polm	1.02087	0.0140964
	Pcgf6	0.710222	0.0143029
	Plekhg3	0.456981	0.0146045
	Lrrfip2	0.638079	0.0146045
	Orm3	0.909265	0.0147361
	Igfbp1	1.4483	0.014775
	Cep152	0.776659	0.0149632
	Dopey1	0.505644	0.015245
	Gtpbp2	0.643251	0.0152595
	mt-Th	1.26477	0.0155445
	Dpagt1	0.49733	0.0160313
	Wrap53	0.669601	0.0160373
	Fgd6	0.588547	0.0163061
	AC154378.1	0.766705	0.0163377
	Eps15l1	0.51307	0.0163687
	Ttc3	0.544803	0.0163687
	B930095G15Rik	1.17283	0.0163957
	Nsd3	0.546807	0.0165349
	Hars2	0.498767	0.0167115
	Phf20	0.688505	0.0168758
	Morc4	1.07702	0.0168758
	Kif13b	0.412754	0.0168758
	Creb3	0.401808	0.0168758
	Gm10605	1.13084	0.0168758
	Gm14388	1.11861	0.016973
	Nktr	0.642373	0.016973
	Stat5b	0.455461	0.016973
	Clec1a	1.34741	0.0171519
	Usp2	0.591321	0.0171689
	mt-Nd3	0.822784	0.017171
	Mug-ps1	0.798369	0.0172649
	Abhd18	0.625089	0.0172649
	6430548M08Rik	0.771791	0.0174153
	Entpd8	0.48554	0.0176182
	Nfx1	0.41142	0.0176826
	Vps9d1	0.669694	0.0176826
	Ift88	0.668708	0.017683
	Cnst	0.829572	0.0178283
	Arid5b	0.582203	0.0178646
	Prkag2os1	2.4957	0.0180154
	Dhx57	0.628363	0.0180765
	Zfp101	0.94812	0.018116
	Gpr137b-ps	1.33249	0.0181305
	Ciart	1.35346	0.0181659
	Clk3	0.577124	0.0185687
	Lpin3	0.681587	0.0185912
	Ddx58	0.533516	0.0187797
	Stk38	0.432314	0.0189125
	Tmc7	0.991694	0.0189125
	Als2cl	0.683023	0.01904
	Nav1	0.912345	0.0193546
	Cyp2b10	1.39124	0.0193943
	Rpl17-ps3	0.691363	0.0194068
	Ccp110	0.760775	0.0195431
	Gba2	0.638026	0.0197193
	Stox2	1.26019	0.0199999
	F730311O21Rik	1.76536	0.0199999
	Cspp1	0.73651	0.0202272
	Neat1	1.64781	0.0202333
	Mettl17	0.699034	0.0204093
	Marveld2	0.697111	0.0204093
	Arhgef26	0.758071	0.0205326
	Slc38a9	0.552594	0.0205627
	Zfhx4	0.849593	0.020635
	Frrs1	0.493844	0.0206575
	Irf2bpl	0.684576	0.0206575
	Tmem2	0.599531	0.0206575
	Dnajb11	0.394866	0.0206733
	Edn1	2.31528	0.0207682
	Hsp90aa1	0.462855	0.0209831
	Lrig3	0.660561	0.0213801
	Cbx2	0.765534	0.0213863
	Ptbp2	0.587245	0.0215517
	Fyn	0.7676	0.0218839
	Nfat5	0.626687	0.0218959
	Hps3	0.621937	0.0226962
	9130002K18Rik	2.43724	0.0227336
	Dcaf4	0.703998	0.0227601
	Usp48	0.529771	0.0227601
	2210039B01Rik	0.95404	0.0227601
	Mical3	0.53919	0.0227601
	mt-Rnr2	0.693671	0.0230814
	Dusp11	0.590064	0.0233946
	Tmed3	0.553113	0.0234588
	Kdm3a	0.60849	0.0234728
	Cyp2d36-ps	1.14444	0.0236098
	Zfp738	0.66117	0.0237805
	Ssh1	0.497956	0.02386
	Zfp142	0.75079	0.0244429
	Gm4366	0.684231	0.0249345
	A930012O16Rik	1.21757	0.0250899
	Pxk	0.477088	0.0251162
	Gm29216	1.81727	0.0253354
	Synj1	0.519364	0.0253354
	Chn1os3	1.31492	0.0253354
	Mast2	0.538948	0.0253354
	Fgfr3	0.756383	0.0253777
	Spata1	1.01151	0.0256061
	Adamts7	0.883008	0.0257749
	Pfkfb3	0.803859	0.0259137
	Slc36a1	0.526508	0.0259137
	C5ar1	1.4871	0.0259137
	Tbc1d17	0.450883	0.0259137
	Nckipsd	0.868477	0.0259137
	Htt	0.452667	0.0259637
	Spats2	0.814531	0.0259637
	Tmem87b	0.46997	0.0263421
	Jcad	0.715359	0.0264647
	Hist1h2bc	0.46485	0.0266313
	Plekhh2	1.02658	0.0266614
	Rbm18	0.485568	0.0267527
	Pecam1	0.830312	0.0267683
	Lrrc28	0.453441	0.0276547
	Arrdc2	1.78539	0.0276641
	Oit3	0.603129	0.0276641
	Shank3	0.839103	0.0278747
	Plpp1	0.749441	0.0278747
	Ampd3	1.11708	0.0278747
	5031434O11Rik	1.61244	0.0278747
	AW549877	0.538284	0.0279492
	Myo7a	0.577524	0.028179
	Stim2	0.48132	0.0285229
	Gm22235	1.73774	0.0288523
	Sec16b	0.374076	0.0288523
	Ftx	0.784052	0.0288523
	Psmc2	0.402406	0.0288787
	Trpm7	0.466732	0.0289254
	Nf1	0.592422	0.0289849
	Tbc1d30	0.95483	0.0290204
	Slc12a7	0.584872	0.0292872
	Gcgr	0.546397	0.0292872
	Gm18635	1.34216	0.0292872
	Washc1	0.483965	0.0297225
	Gm13835	0.36635	0.0299972
	Gm42547	1.03937	0.0301254
	Tmem62	0.549993	0.030211
	Egf	1.18835	0.030211
	Cyp4a31	0.70494	0.0304891
	Mphosph9	0.791613	0.0309622
	Bicd2	0.692117	0.0309808
	Tacc1	0.413721	0.0312387
	Plekha1	0.622694	0.0315024
	Phyhd1	0.857615	0.0317666
	Cep295	0.645559	0.0318448
	Mlxipl	0.700785	0.0319641
	Gopc	0.427146	0.0319641
	Slc20a1	0.458119	0.0319641
	Marf1	0.516316	0.0320011
	Spice1	0.847214	0.0322233
	Cyp4a14	0.448347	0.0323709
	Gm49417	1.03207	0.0323709
	Ccser2	0.505484	0.0325257
	Szt2	0.573241	0.0329107
	Dysf	0.760291	0.0329261
	Pid1	0.556508	0.0331115
	Nisch	0.407156	0.0336875
	Igha	1.32148	0.0338408
	Nme6	0.652754	0.0338408
	Dnmt3a	0.538304	0.0338408
	Ighmbp2	0.666107	0.0342176
	Fmo1	0.367591	0.034524
	2700097O09Rik	0.654388	0.0348756
	Map1lc3b	0.361905	0.0348756
	Gm15635	1.08893	0.0349939
	Rnf123	0.402431	0.0350559
	Slc9a3r2	0.50044	0.0350851
	Csrp3	0.4552	0.0351125
	Derl2	0.38677	0.0359089
	Abca2	0.400758	0.0359437
	Etv6	0.499794	0.0359437
	Pno1	0.462486	0.0359437
	3000002C10Rik	1.17101	0.0359437
	Ccdc134	0.732631	0.0362495
	Cgref1	0.686279	0.0364067
	Btnl9	0.835536	0.0364067
	Ampd2	0.560614	0.036826
	Wee1	0.962289	0.036826
	Cdc42bpb	0.412361	0.0368662
	Firre	0.594628	0.0368662
	Ifi203	0.610276	0.0368959
	Samd9l	0.488356	0.0373696
	Cep85l	0.667798	0.0377803
	Clca3a1	0.65097	0.0378477
	Gm15764	0.9365	0.0383143
	Nexn	1.15625	0.038338
	Fgf2	0.964106	0.0385114
	Phc3	0.500439	0.0388206
	Srpk2	0.450198	0.0389888
	Ice1	0.450766	0.0389888
	Minos1	0.553804	0.0393789
	Zfp626	0.62483	0.0394457
	Rmdn1	0.370364	0.0395933
	1110018N20Rik	1.3467	0.0395933
	Plcd1	1.59312	0.0397065
	Inpp5f	0.499164	0.0397065
	Slc17a9	0.731375	0.0397667
	Ypel5	0.397327	0.0400104
	Dlc1	0.439508	0.0400504
	Gm9001	1.19452	0.0400504
	AV026068	0.819364	0.0400541
	Rsrp1	0.574896	0.0403287
	Gm42047	0.86691	0.0404929
	Zmym3	0.575994	0.0406259
	Gm12258	1.01601	0.0406603
	Rbm39	0.479523	0.0406603
	Gdi1	0.427844	0.0406603
	Ptprb	0.577962	0.0408456
	Gm15751	1.2952	0.0408456
	Sall1	0.361222	0.0411953
	Fam102b	0.817954	0.0411953
	Pot1a	0.738823	0.0412622
	Arap3	0.695304	0.0412956
	Nfxl1	0.501242	0.0414839
	Rps27rt	1.45569	0.0414839
	Gm10250	0.600572	0.0415109
	Zfp324	0.706034	0.0415109
	Il1rn	0.682911	0.0415109
	Gclc	0.56471	0.0415109
	Hspa12a	1.01973	0.0415109
	Zkscan7	0.591764	0.0415648
	Trim11	0.55492	0.0415648
[truncated: 692 more rows]

## Sheet: 8 Female 2bnull enriched
Additional File 8: RNA sequencing data analysis for genes enriched in Cyp2b-null female mice compared to hCYP2B6-Tg female mice. Analysis was performed as described in Materials and Methods section 2.7. RNA sequencing (RNAseq). Gene counts and normalized counts, and further detailed analyses are included. Padj was used to determine signficance.
[truncated: 1,206 more rows]

[truncated: 3 more sheets: 9 Shared M and F enriched, 10 Oxylipin concentrations, 11 Raw qPCR data]
